# Supplementary material for: Metabolome and transcriptome analyses reveal quality change in the orange-rooted Salvia miltiorrhiza (Danshen) from cultivated field
Source: Chin Med. 2019 Oct 2;14:42. doi: 10.1186/s13020-019-0265-6 (PMC6775661; doi:10.1186/s13020-019-0265-6)
Supplement: Supplementary file 2 — Additional file 2: Table S2. Gene annotation of DEGs in normal and orange Danshen with padj < 0.05. [file 13020_2019_265_MOESM2_ESM.xlsx]

## Sheet: 20190227 Additional table 3
gene_id	Z_readcount	C_readcount	log2FoldChange	pval	padj	Gene Length	NR GI	NR ID	NR Score	NR Evalue	NR Description	NT GI	NT ID	NT Score	NT Evalue	NT Description	KO ID	KO Name	KO Description	Http Link	Swissprot ID	Swissprot Score	Swissprot Evalue	Swissprot Description	PFAM ID	PFAM description	Gene Ontology Biological Pathway	BP Description	Gene Ontology Molecular Function	MF Description	Gene Ontology Cellular Component	CC Description	KOG ID	KOG Description
c84477_g1	961.058	0	Inf	1.3338e-27	1.2871e-22	973	--	--	--	--	--	568865875	XR_371476.1	81	3.2618e-32	PREDICTED: Citrus sinensis uncharacterized LOC102623366 (LOC102623366), ncRNA	--	--	--	--	--	--	--	--	--	--	--	--	--	--	--	--	--	--
c81416_g1	1.03448	788.103	-9.5733	3.2895e-23	1.5872e-18	1615	590586601	XP_007015750.1	221	2.91792e-17	F-box and associated interaction domains-containing protein, putative isoform 1 [Theobroma cacao]>gi|590586605|ref|XP_007015751.1| F-box and associated interaction domains-containing protein, putative isoform 1 [Theobroma cacao]>gi|508786113|gb|EOY33369.1| F-box and associated interaction domains-containing protein, putative isoform 1 [Theobroma cacao]>gi|508786114|gb|EOY33370.1| F-box and associ…	--	--	--	--	--	--	--	--	--	--	--	--	--	--	--	--	--	--	--	--	--	--	--
c40163_g1	0	848.578	#NAME?	9.5466e-22	2.3032e-17	1334	--	--	--	--	--	--	--	--	--	--	--	--	--	--	--	--	--	--	--	--	--	--	--	--	--	--	--	--
c65199_g2	2112.22	1.27054	10.699	8.954e-22	2.3032e-17	921	641826746	KDO45957.1	1129	6.77017e-153	hypothetical protein CISIN_1g0225141mg [Citrus sinensis]	349713561	FQ396838.1	344	1.94009e-178	Vitis vinifera clone SS0AEB8YK16	K02932	RP-L5e, RPL5	large subunit ribosomal protein L5e	http://www.genome.jp/dbget-bin/www_bget?ko:K02932	Q6UNT2	1073	4.59378e-145	60S ribosomal protein L5 OS=Cucumis sativus GN=RPL5 PE=2 SV=1	PF00861//PF02325//PF04679	Ribosomal L18p/L5e family//YGGT family//ATP dependent DNA ligase C terminal region	GO:0006310//GO:0042254//GO:0006260//GO:0006281//GO:0006412	DNA recombination//ribosome biogenesis//DNA replication//DNA repair//translation	GO:0003910//GO:0003735	DNA ligase (ATP) activity//structural constituent of ribosome	GO:0005622//GO:0016020//GO:0005840	intracellular//membrane//ribosome	KOG0875	60S ribosomal protein L5
c90826_g1	322.699	1.28687	7.9702	9.9828e-17	1.9267e-12	724	--	--	--	--	--	--	--	--	--	--	--	--	--	--	--	--	--	--	--	--	--	--	--	--	--	--	--	--
c84567_g1	260.88	0.97022	8.0709	2.3407e-15	3.7647e-11	1171	661896042	CDP00620.1	126	3.69317e-09	unnamed protein product [Coffea canephora]	--	--	--	--	--	--	--	--	--	--	--	--	--	PF05891	AdoMet dependent proline di-methyltransferase	--	--	GO:0008168	methyltransferase activity	--	--	--	--
c86038_g1	254.013	1.61028	7.3014	1.5055e-14	2.0754e-10	597	662008835	AIE41594.1	105	5.0668e-07	zinc finger protein CONSTANS-LIKE 3 [Lagerstroemia indica]	--	--	--	--	--	--	--	--	--	Q9SK53	96	9.16164e-06	Zinc finger protein CONSTANS-LIKE 3 OS=Arabidopsis thaliana GN=COL3 PE=1 SV=1	--	--	--	--	--	--	--	--	--	--
c88430_g1	0.661016	527.504	-9.6403	3.5617e-14	4.2965e-10	2293	661893416	CDP03225.1	1799	0	unnamed protein product [Coffea canephora]	--	--	--	--	--	K00681	ggt	gamma-glutamyltranspeptidase	http://www.genome.jp/dbget-bin/www_bget?ko:K00681	Q9M0G0	1538	0	Gamma-glutamyltranspeptidase 3 OS=Arabidopsis thaliana GN=GGT3 PE=2 SV=1	PF01019	Gamma-glutamyltranspeptidase	GO:0019530//GO:0006749//GO:0006691//GO:0006693	taurine metabolic process//glutathione metabolic process//leukotriene metabolic process//prostaglandin metabolic process	GO:0003840	gamma-glutamyltransferase activity	--	--	KOG2410	Gamma-glutamyltransferase
c88704_g2	160.807	0.323407	8.9578	1.1219e-13	1.0937e-09	805	--	--	--	--	--	--	--	--	--	--	--	--	--	--	--	--	--	--	--	--	--	--	--	--	--	--	--	--
c89557_g1	178.402	0.679464	8.0365	1.1334e-13	1.0937e-09	739	--	--	--	--	--	--	--	--	--	--	--	--	--	--	--	--	--	--	--	--	--	--	--	--	--	--	--	--
c13565_g1	2.33212	2591.1	-10.118	2.9734e-13	2.6086e-09	1335	--	--	--	--	--	--	--	--	--	--	--	--	--	--	--	--	--	--	PF08651//PF04648	DASH complex subunit Duo1//Yeast mating factor alpha hormone	GO:0007165//GO:0019953//GO:0007067	signal transduction//sexual reproduction//mitotic nuclear division	GO:0000772	mating pheromone activity	GO:0072686//GO:0005576//GO:0042729	mitotic spindle//extracellular region//DASH complex	--	--
c85591_g2	124.887	0	Inf	7.0936e-13	5.7046e-09	614	--	--	--	--	--	--	--	--	--	--	--	--	--	--	--	--	--	--	--	--	--	--	--	--	--	--	--	--
c94317_g2	4.75249	280.56	-5.8835	2.4405e-12	1.8117e-08	1335	604302165	EYU21751.1	756	1.50538e-88	hypothetical protein MIMGU_mgv1a001232mg [Erythranthe guttata]	--	--	--	--	--	K13457	RPM1, RPS3	disease resistance protein RPM1	http://www.genome.jp/dbget-bin/www_bget?ko:K13457	Q8W1E0	502	2.88299e-53	Late blight resistance protein R1-A OS=Solanum demissum GN=R1A PE=3 SV=1	PF00931	NB-ARC domain	--	--	GO:0043531	ADP binding	--	--	--	--
c91931_g1	112.505	0	Inf	3.5488e-12	2.4462e-08	1987	670388806	XP_008674843.1	2490	0	PREDICTED: heat shock 70 kDa protein-like [Zea mays]>gi|414879778|tpg|DAA56909.1| TPA: hypothetical protein ZEAMMB73_648566 [Zea mays]	574960920	KF739434.1	1061	0	Meloidogyne enterolobii heat shock protein 70 (Hsp70) mRNA, complete cds	K03283	HSPA1_8	heat shock 70kDa protein 1/8	http://www.genome.jp/dbget-bin/www_bget?ko:K03283	P09446	2867	0	Heat shock 70 kDa protein A OS=Caenorhabditis elegans GN=hsp-1 PE=1 SV=2	PF06723//PF02782//PF01968	MreB/Mbl protein//FGGY family of carbohydrate kinases, C-terminal domain//Hydantoinase/oxoprolinase	GO:0000902//GO:0005975	cell morphogenesis//carbohydrate metabolic process	GO:0016787//GO:0016773	hydrolase activity//phosphotransferase activity, alcohol group as acceptor	--	--	KOG0101	Molecular chaperones HSP70/HSC70, HSP70 superfamily
c86708_g10	0	113.753	#NAME?	3.918e-12	2.5207e-08	1280	--	--	--	--	--	--	--	--	--	--	--	--	--	--	--	--	--	--	--	--	--	--	--	--	--	--	--	--
c90635_g2	455.707	12.0938	5.2358	7.2756e-12	4.3882e-08	1421	--	--	--	--	--	--	--	--	--	--	--	--	--	--	--	--	--	--	--	--	--	--	--	--	--	--	--	--
c69603_g2	0	101.534	#NAME?	2.4128e-11	1.3697e-07	708	--	--	--	--	--	534292244	KF177345.1	63	2.37463e-22	Salvia miltiorrhiza mitochondrion, complete genome	--	--	--	--	--	--	--	--	--	--	--	--	--	--	--	--	--	--
c84500_g1	0.329344	109.87	-8.382	5.8538e-11	3.1384e-07	1119	--	--	--	--	--	--	--	--	--	--	--	--	--	--	--	--	--	--	--	--	--	--	--	--	--	--	--	--
c69592_g1	89.4806	0	Inf	1.1394e-10	5.7872e-07	531	224067272	XP_002302441.1	138	3.07302e-08	terpene cyclase/mutase-related family protein [Populus trichocarpa]>gi|222844167|gb|EEE81714.1| terpene cyclase/mutase-related family protein [Populus trichocarpa]	--	--	--	--	--	--	--	--	--	--	--	--	--	--	--	--	--	--	--	--	--	--	--
c82387_g2	103.213	0	Inf	1.1999e-10	5.7895e-07	1072	--	--	--	--	--	--	--	--	--	--	--	--	--	--	--	--	--	--	--	--	--	--	--	--	--	--	--	--
c90078_g5	0	145.427	#NAME?	1.3591e-10	6.2458e-07	646	--	--	--	--	--	--	--	--	--	--	--	--	--	--	--	--	--	--	PF00974	Rhabdovirus spike glycoprotein	--	--	--	--	GO:0019031	viral envelope	--	--
c60091_g1	0	85.1986	#NAME?	3.0243e-10	1.2689e-06	1215	--	--	--	--	--	--	--	--	--	--	--	--	--	--	--	--	--	--	PF00445	Ribonuclease T2 family	--	--	GO:0033897//GO:0003723	ribonuclease T2 activity//RNA binding	--	--	--	--
c72034_g1	0	85.5181	#NAME?	3.0079e-10	1.2689e-06	1916	514790168	XP_004972007.1	147	1.01949e-07	PREDICTED: uncharacterized protein LOC101775433 [Setaria italica]	--	--	--	--	--	--	--	--	--	--	--	--	--	PF05297//PF09396	Herpesvirus latent membrane protein 1 (LMP1)//Thrombin light chain	GO:0019087//GO:0007596//GO:0006508	transformation of host cell by virus//blood coagulation//proteolysis	GO:0004252	serine-type endopeptidase activity	GO:0005576//GO:0016021	extracellular region//integral component of membrane	--	--
c87746_g1	142.082	0.646813	7.7792	3.5913e-10	1.444e-06	3043	460377710	XP_004234633.1	274	1.26638e-22	PREDICTED: uncharacterized protein LOC101262187 [Solanum lycopersicum]	--	--	--	--	--	--	--	--	--	--	--	--	--	PF01352	KRAB box	GO:0006355	regulation of transcription, DNA-templated	GO:0003676	nucleic acid binding	GO:0005622	intracellular	--	--
c88452_g5	0	95.2965	#NAME?	3.9919e-10	1.5409e-06	1207	--	--	--	--	--	--	--	--	--	--	--	--	--	--	--	--	--	--	--	--	--	--	--	--	--	--	--	--
c90891_g3	0.351404	89.1694	-7.9873	1.0784e-09	4.0026e-06	536	--	--	--	--	--	--	--	--	--	--	--	--	--	--	--	--	--	--	--	--	--	--	--	--	--	--	--	--
c87480_g1	100.229	0	Inf	1.9819e-09	7.0836e-06	1135	--	--	--	--	--	--	--	--	--	--	--	--	--	--	--	--	--	--	--	--	--	--	--	--	--	--	--	--
c84428_g1	92.4499	0.663139	7.1232	2.3229e-09	7.7962e-06	2176	--	--	--	--	--	--	--	--	--	--	--	--	--	--	--	--	--	--	--	--	--	--	--	--	--	--	--	--
c92926_g2	0	145.245	#NAME?	2.3428e-09	7.7962e-06	1148	604313351	EYU26682.1	1267	9.3001e-162	hypothetical protein MIMGU_mgv1a000464mg [Erythranthe guttata]	--	--	--	--	--	--	--	--	--	Q9C9H7	577	5.53785e-65	Receptor-like protein 12 OS=Arabidopsis thaliana GN=RLP12 PE=2 SV=2	PF00560	Leucine Rich Repeat	--	--	GO:0005515	protein binding	--	--	--	--
c87542_g1	173.834	5.05995	5.1024	2.4716e-09	7.9505e-06	1915	--	--	--	--	--	--	--	--	--	--	--	--	--	--	--	--	--	--	--	--	--	--	--	--	--	--	--	--
c51218_g1	0.351404	82.4314	-7.8739	3.1562e-09	9.796e-06	1172	--	--	--	--	--	--	--	--	--	--	--	--	--	--	--	--	--	--	PF06574	FAD synthetase	GO:0006771//GO:0009231	riboflavin metabolic process//riboflavin biosynthetic process	GO:0003919	FMN adenylyltransferase activity	--	--	--	--
c92909_g1	0.351404	82.9125	-7.8823	3.2483e-09	9.796e-06	582	--	--	--	--	--	--	--	--	--	--	--	--	--	--	--	--	--	--	PF06839	GRF zinc finger	--	--	GO:0008270	zinc ion binding	--	--	--	--
c89133_g1	4.34765	154.816	-5.1542	7.4425e-09	2.1764e-05	2120	--	--	--	--	--	--	--	--	--	--	--	--	--	--	--	--	--	--	--	--	--	--	--	--	--	--	--	--
c84779_g3	9.70661	2602.38	-8.0667	8.954e-09	2.5414e-05	2638	--	--	--	--	--	--	--	--	--	--	--	--	--	--	--	--	--	--	PF06180//PF03367//PF05046//PF04088	Cobalt chelatase (CbiK)//ZPR1 zinc-finger domain//Mitochondrial large subunit ribosomal protein (Img2)//Peroxin 13, N-terminal region	GO:0042254//GO:0019251//GO:0016560//GO:0006783//GO:0006412	ribosome biogenesis//anaerobic cobalamin biosynthetic process//protein import into peroxisome matrix, docking//heme biosynthetic process//translation	GO:0008270//GO:0016852//GO:0003735	zinc ion binding//sirohydrochlorin cobaltochelatase activity//structural constituent of ribosome	GO:0005622//GO:0016021//GO:0005840//GO:0005777	intracellular//integral component of membrane//ribosome//peroxisome	--	--
c84779_g2	0.658687	264.271	-8.6482	9.6021e-09	2.6475e-05	441	--	--	--	--	--	--	--	--	--	--	--	--	--	--	--	--	--	--	--	--	--	--	--	--	--	--	--	--
c89730_g2	16.516	298.007	-4.1734	1.5074e-08	4.0408e-05	1501	--	--	--	--	--	--	--	--	--	--	--	--	--	--	--	--	--	--	--	--	--	--	--	--	--	--	--	--
c84332_g4	0	61.6918	#NAME?	2.1218e-08	5.534e-05	1303	590695693	XP_007044962.1	566	1.14515e-65	Uncharacterized protein TCM_010712 [Theobroma cacao]>gi|508708897|gb|EOY00794.1| Uncharacterized protein TCM_010712 [Theobroma cacao]	--	--	--	--	--	--	--	--	--	O82368	144	1.21882e-08	Uncharacterized protein At2g29880 OS=Arabidopsis thaliana GN=At2g29880 PE=2 SV=1	PF02403	Seryl-tRNA synthetase N-terminal domain	GO:0006434//GO:0006566//GO:0006544//GO:0006563	seryl-tRNA aminoacylation//threonine metabolic process//glycine metabolic process//L-serine metabolic process	GO:0004828//GO:0005524//GO:0000166	serine-tRNA ligase activity//ATP binding//nucleotide binding	GO:0005737	cytoplasm	--	--
c76376_g1	0	59.4496	#NAME?	3.654e-08	9.2796e-05	1557	643721099	KDP31363.1	370	4.36016e-36	hypothetical protein JCGZ_11739 [Jatropha curcas]	--	--	--	--	--	--	--	--	--	O65278	127	2.11642e-06	Putative ubiquitin-like-specific protease 1B OS=Arabidopsis thaliana GN=ULP1B PE=5 SV=2	PF03031//PF02902	NLI interacting factor-like phosphatase//Ulp1 protease family, C-terminal catalytic domain	GO:0006508	proteolysis	GO:0008234//GO:0005515	cysteine-type peptidase activity//protein binding	--	--	--	--
c93327_g1	10.3479	237.802	-4.5224	6.1922e-08	0.00015322	1874	604302817	EYU22356.1	283	4.2192e-24	hypothetical protein MIMGU_mgv1a001485mg [Erythranthe guttata]	--	--	--	--	--	--	--	--	--	--	--	--	--	PF00646	F-box domain	--	--	GO:0005515	protein binding	--	--	--	--
c80749_g2	88.8209	1.51851	5.8702	7.1584e-08	0.0001727	613	729619	Q03683.1	259	2.07682e-25	RecName: Full=Luminal-binding protein 3; Short=BiP 3; AltName: Full=78 kDa glucose-regulated protein homolog 3; Short=GRP-78-3, partial [Nicotiana tabacum]>gi|19809|emb|CAA42663.1| luminal binding protein (BiP) [Nicotiana tabacum]	74053613	DQ115903.1	200	1.42114e-98	Isatis tinctoria putative luminal-binding protein (BiP) mRNA, complete cds	K09490	HSPA5, BIP	heat shock 70kDa protein 5	http://www.genome.jp/dbget-bin/www_bget?ko:K09490	Q03683	259	3.53064e-26	Luminal-binding protein 3 (Fragment) OS=Nicotiana tabacum GN=BIP3 PE=2 SV=1	PF00486//PF03480//PF00430	Transcriptional regulatory protein, C terminal//Bacterial extracellular solute-binding protein, family 7//ATP synthase B/B' CF(0)	GO:0006355//GO:0015986//GO:0000160//GO:0006810//GO:0015992	regulation of transcription, DNA-templated//ATP synthesis coupled proton transport//phosphorelay signal transduction system//transport//proton transport	GO:0003677//GO:0015078//GO:0000156	DNA binding//hydrogen ion transmembrane transporter activity//phosphorelay response regulator activity	GO:0030288//GO:0045263	outer membrane-bounded periplasmic space//proton-transporting ATP synthase complex, coupling factor F(o)	KOG0100	Molecular chaperones GRP78/BiP/KAR2, HSP70 superfamily
c94097_g1	8.14691	174.976	-4.4248	7.9555e-08	0.00018725	2396	--	--	--	--	--	--	--	--	--	--	--	--	--	--	--	--	--	--	PF09167//PF06988	Domain of unknown function (DUF1942)//NifT/FixU protein	GO:0009399	nitrogen fixation	--	--	GO:0005615	extracellular space	--	--
c5382_g1	95.4281	0	Inf	8.8559e-08	0.00019875	714	--	--	--	--	--	--	--	--	--	--	--	--	--	--	--	--	--	--	PF07850	Renin receptor-like protein	GO:0007165	signal transduction	GO:0004872	receptor activity	GO:0016021	integral component of membrane	--	--
c94784_g1	0	54.8321	#NAME?	8.8284e-08	0.00019875	580	--	--	--	--	--	--	--	--	--	--	--	--	--	--	--	--	--	--	--	--	--	--	--	--	--	--	--	--
c86035_g1	0	54.1504	#NAME?	1.0806e-07	0.00023701	675	--	--	--	--	--	--	--	--	--	--	--	--	--	--	--	--	--	--	--	--	--	--	--	--	--	--	--	--
c89144_g1	5.62246	148.029	-4.7185	1.3686e-07	0.0002935	4101	359490564	XP_003634113.1	2651	0	PREDICTED: uncharacterized protein LOC100245099 [Vitis vinifera]	645279774	XM_008246665.1	47	1.12212e-12	PREDICTED: Prunus mume uncharacterized LOC103342992 (LOC103342992), mRNA	--	--	--	--	--	--	--	--	--	--	--	--	--	--	--	--	--	--
c80749_g1	99.2637	2.73332	5.1825	2.1193e-07	0.00044461	894	643727372	KDP35832.1	1519	0	hypothetical protein JCGZ_10646 [Jatropha curcas]	645267725	XM_008240985.1	456	0	PREDICTED: Prunus mume luminal-binding protein 5 (LOC103337817), mRNA	K09490	HSPA5, BIP	heat shock 70kDa protein 5	http://www.genome.jp/dbget-bin/www_bget?ko:K09490	Q03684	1510	0	Luminal-binding protein 4 OS=Nicotiana tabacum GN=BIP4 PE=1 SV=1	PF02782	FGGY family of carbohydrate kinases, C-terminal domain	GO:0005975	carbohydrate metabolic process	GO:0016773	phosphotransferase activity, alcohol group as acceptor	--	--	KOG0100	Molecular chaperones GRP78/BiP/KAR2, HSP70 superfamily
c86632_g2	49.0303	0	Inf	2.58e-07	0.00052975	1325	--	--	--	--	--	--	--	--	--	--	--	--	--	--	--	--	--	--	--	--	--	--	--	--	--	--	--	--
c72398_g1	10.1907	173.031	-4.0857	2.6904e-07	0.00054089	777	--	--	--	--	--	--	--	--	--	--	--	--	--	--	--	--	--	--	PF00861	Ribosomal L18p/L5e family	GO:0042254//GO:0006412	ribosome biogenesis//translation	GO:0003735	structural constituent of ribosome	GO:0005622//GO:0005840	intracellular//ribosome	--	--
c65199_g1	48.0504	0	Inf	3.2517e-07	0.0006404	284	--	--	--	--	--	--	--	--	--	--	--	--	--	--	--	--	--	--	--	--	--	--	--	--	--	--	--	--
c72884_g1	0	49.0883	#NAME?	3.4805e-07	0.00067175	298	--	--	--	--	--	189514262	EU723570.1	232	1.05622e-116	Cucumber mosaic virus strain PHz segment RNA2, complete sequence	--	--	--	--	Q96711	448	2.12433e-51	RNA-directed RNA polymerase 2a OS=Cucumber mosaic virus (strain Kor) GN=ORF2a PE=3 SV=1	--	--	--	--	--	--	--	--	--	--
c80708_g2	191.903	1.23451	7.2803	4.2762e-07	0.00080914	978	--	--	--	--	--	--	--	--	--	--	--	--	--	--	--	--	--	--	--	--	--	--	--	--	--	--	--	--
c84178_g1	9.55097	167.648	-4.1336	4.4541e-07	0.00082661	2282	124359207	ABN05718.1	742	1.84643e-83	FAR1; Zinc finger, SWIM-type [Medicago truncatula]	--	--	--	--	--	--	--	--	--	Q9SZL8	515	9.16435e-54	Protein FAR1-RELATED SEQUENCE 5 OS=Arabidopsis thaliana GN=FRS5 PE=2 SV=1	PF00928//PF00872	Adaptor complexes medium subunit family//Transposase, Mutator family	GO:0016192//GO:0006313//GO:0006886	vesicle-mediated transport//transposition, DNA-mediated//intracellular protein transport	GO:0005515//GO:0004803//GO:0003677	protein binding//transposase activity//DNA binding	GO:0030131	clathrin adaptor complex	--	--
c92027_g3	4.21685	106.681	-4.661	4.5671e-07	0.00083158	1313	339836907	AEK21391.1	479	1.77836e-55	somatic embryogenesis receptor-like kinase [Malus hupehensis]	90891655	AY791293.2	45	4.57038e-12	Cocos nucifera somatic embryogenesis receptor kinase mRNA, complete cds	K13418	SERK1	somatic embryogenesis receptor kinase 1	http://www.genome.jp/dbget-bin/www_bget?ko:K13418	Q9SKG5	479	1.12701e-51	Somatic embryogenesis receptor kinase 4 OS=Arabidopsis thaliana GN=SERK4 PE=1 SV=2	PF07714//PF00069	Protein tyrosine kinase//Protein kinase domain	GO:0006468	protein phosphorylation	GO:0004672//GO:0005524	protein kinase activity//ATP binding	--	--	--	--
c59397_g1	68.0354	0	Inf	6.1246e-07	0.0010746	456	--	--	--	--	--	--	--	--	--	--	--	--	--	--	--	--	--	--	--	--	--	--	--	--	--	--	--	--
c87033_g1	0.329344	113.514	-8.4291	6.0978e-07	0.0010746	2490	284434698	ADB85398.1	1788	0	putative retrotransposon protein [Phyllostachys edulis]	--	--	--	--	--	--	--	--	--	P0CT43	708	4.29767e-77	Transposon Tf2-8 polyprotein OS=Schizosaccharomyces pombe (strain 972 / ATCC 24843) GN=Tf2-8 PE=3 SV=1	PF00665	Integrase core domain	GO:0015074	DNA integration	--	--	--	--	KOG0017	FOG: Transposon-encoded proteins with TYA, reverse transcriptase, integrase domains in various combinations
c83480_g1	0	46.3465	#NAME?	6.2859e-07	0.0010832	541	--	--	--	--	--	--	--	--	--	--	--	--	--	--	--	--	--	--	--	--	--	--	--	--	--	--	--	--
c94353_g1	44.8876	1032.11	-4.5231	6.8057e-07	0.0011522	7552	657966777	XP_008375089.1	1951	0	PREDICTED: uncharacterized protein LOC103438319 [Malus domestica]	--	--	--	--	--	--	--	--	--	P0C2F6	453	9.24648e-45	Putative ribonuclease H protein At1g65750 OS=Arabidopsis thaliana GN=At1g65750 PE=3 SV=1	PF01306//PF07711//PF00075//PF00078//PF07525	LacY proton/sugar symporter//Rab geranylgeranyl transferase alpha-subunit, insert domain//RNase H//Reverse transcriptase (RNA-dependent DNA polymerase)//SOCS box	GO:0051252//GO:0006810//GO:0035556//GO:0006278	regulation of RNA metabolic process//transport//intracellular signal transduction//RNA-dependent DNA replication	GO:0003676//GO:0004663//GO:0003723//GO:0003964//GO:0004523//GO:0008270	nucleic acid binding//Rab geranylgeranyltransferase activity//RNA binding//RNA-directed DNA polymerase activity//RNA-DNA hybrid ribonuclease activity//zinc ion binding	GO:0005968//GO:0016020	Rab-protein geranylgeranyltransferase complex//membrane	KOG1075	FOG: Reverse transcriptase
c93268_g1	372.262	32.7163	3.5082	7.0495e-07	0.001153	2397	--	--	--	--	--	--	--	--	--	--	--	--	--	--	--	--	--	--	PF03362	Herpesvirus UL47 protein	GO:0006355	regulation of transcription, DNA-templated	--	--	--	--	--	--
c94364_g1	10.0697	282.245	-4.8089	6.9442e-07	0.001153	2321	604341283	EYU40635.1	2209	0	hypothetical protein MIMGU_mgv1a026366mg [Erythranthe guttata]	--	--	--	--	--	--	--	--	--	C0LGP4	1068	5.48726e-129	Probable LRR receptor-like serine/threonine-protein kinase At3g47570 OS=Arabidopsis thaliana GN=At3g47570 PE=2 SV=1	PF07714//PF01163//PF00069//PF00560	Protein tyrosine kinase//RIO1 family//Protein kinase domain//Leucine Rich Repeat	GO:0006468	protein phosphorylation	GO:0003824//GO:0005524//GO:0004672//GO:0005515	catalytic activity//ATP binding//protein kinase activity//protein binding	--	--	--	--
c89561_g2	0	71.2732	#NAME?	1.8122e-06	0.0029147	1685	--	--	--	--	--	--	--	--	--	--	--	--	--	--	--	--	--	--	--	--	--	--	--	--	--	--	--	--
c93624_g1	110.605	5.64398	4.2926	1.9724e-06	0.0031204	2678	593797074	XP_007161575.1	292	9.99556e-26	hypothetical protein PHAVU_001G081100g [Phaseolus vulgaris]>gi|561035039|gb|ESW33569.1| hypothetical protein PHAVU_001G081100g [Phaseolus vulgaris]	--	--	--	--	--	--	--	--	--	--	--	--	--	PF10018	Vitamin-D-receptor interacting Mediator subunit 4	GO:0006357	regulation of transcription from RNA polymerase II promoter	GO:0001104	RNA polymerase II transcription cofactor activity	GO:0016592	mediator complex	--	--
c90293_g4	40.746	0	Inf	2.0182e-06	0.0031414	544	--	--	--	--	--	--	--	--	--	--	--	--	--	--	--	--	--	--	--	--	--	--	--	--	--	--	--	--
c88802_g5	0.329344	47.8433	-7.1826	2.305e-06	0.0035308	2648	77551243	ABA94040.1	429	5.91806e-82	transposon protein, putative, Mariner sub-class [Oryza sativa Japonica Group]	--	--	--	--	--	--	--	--	--	--	--	--	--	PF03341//PF01498	Poxvirus mRNA capping enzyme, small subunit//Transposase	GO:0006370//GO:0006313//GO:0015074//GO:0009451	7-methylguanosine mRNA capping//transposition, DNA-mediated//DNA integration//RNA modification	GO:0004803//GO:0004482//GO:0003677	transposase activity//mRNA (guanine-N7-)-methyltransferase activity//DNA binding	--	--	--	--
c13937_g1	0	49.58	#NAME?	2.4577e-06	0.0037058	785	--	--	--	--	--	--	--	--	--	--	--	--	--	--	--	--	--	--	--	--	--	--	--	--	--	--	--	--
c89138_g1	0.351404	47.4402	-7.0768	2.5695e-06	0.0038148	1016	--	--	--	--	--	--	--	--	--	--	--	--	--	--	--	--	--	--	--	--	--	--	--	--	--	--	--	--
c79825_g1	39.7699	0	Inf	2.6966e-06	0.0039429	631	--	--	--	--	--	--	--	--	--	--	--	--	--	--	--	--	--	--	--	--	--	--	--	--	--	--	--	--
c106240_g1	0	40.0044	#NAME?	2.978e-06	0.0042894	383	--	--	--	--	--	--	--	--	--	--	--	--	--	--	--	--	--	--	--	--	--	--	--	--	--	--	--	--
c90685_g1	3.05466	862.132	-8.1408	3.3508e-06	0.0047554	1500	--	--	--	--	--	--	--	--	--	--	--	--	--	--	--	--	--	--	--	--	--	--	--	--	--	--	--	--
c91576_g2	674.164	86.4666	2.9629	4.7074e-06	0.0065837	2083	661874565	CDP20537.1	603	2.30803e-67	unnamed protein product [Coffea canephora]	--	--	--	--	--	--	--	--	--	Q6AWW5	231	1.27459e-18	Ankyrin repeat-containing protein At5g02620 OS=Arabidopsis thaliana GN=At5g02620 PE=1 SV=1	PF13606//PF00023//PF01968	Ankyrin repeat//Ankyrin repeat//Hydantoinase/oxoprolinase	--	--	GO:0005515//GO:0016787	protein binding//hydrolase activity	--	--	KOG0504	FOG: Ankyrin repeat
c89233_g1	7.62058	114.99	-3.9155	5.0125e-06	0.0069103	600	697126599	XP_009617332.1	137	9.41749e-08	PREDICTED: ATP-dependent zinc metalloprotease FtsH {ECO:0000255|HAMAP-Rule:MF_01458} [Nicotiana tomentosiformis]	--	--	--	--	--	--	--	--	--	--	--	--	--	PF03412	Peptidase C39 family	GO:0006508	proteolysis	GO:0008233//GO:0005524	peptidase activity//ATP binding	GO:0016021	integral component of membrane	--	--
c94200_g2	55.5062	530.317	-3.2561	5.2559e-06	0.0071438	7894	657966777	XP_008375089.1	2130	0	PREDICTED: uncharacterized protein LOC103438319 [Malus domestica]	--	--	--	--	--	K08726	EPHX2	soluble epoxide hydrolase	http://www.genome.jp/dbget-bin/www_bget?ko:K08726	P11369	425	3.90903e-40	LINE-1 retrotransposable element ORF2 protein OS=Mus musculus GN=Pol PE=1 SV=2	PF00075//PF00661//PF01091//PF00078	RNase H//Viral matrix protein//PTN/MK heparin-binding protein family, C-terminal domain//Reverse transcriptase (RNA-dependent DNA polymerase)	GO:0007165//GO:0006278//GO:0040007//GO:0008283//GO:0019068//GO:0051252	signal transduction//RNA-dependent DNA replication//growth//cell proliferation//virion assembly//regulation of RNA metabolic process	GO:0004523//GO:0005198//GO:0003676//GO:0003723//GO:0003964//GO:0008083	RNA-DNA hybrid ribonuclease activity//structural molecule activity//nucleic acid binding//RNA binding//RNA-directed DNA polymerase activity//growth factor activity	--	--	KOG1075	FOG: Reverse transcriptase
c88681_g1	91.6161	0	Inf	6.1058e-06	0.0080716	4321	--	--	--	--	--	--	--	--	--	--	--	--	--	--	P90245	135	2.44992e-06	Genome polyprotein 1 OS=Barley mild mosaic virus (strain Na1) PE=3 SV=1	PF00863//PF00680//PF00552	Peptidase family C4//RNA dependent RNA polymerase//Integrase DNA binding domain	GO:0006351//GO:0006144//GO:0006508	transcription, DNA-templated//purine nucleobase metabolic process//proteolysis	GO:0008234//GO:0003723//GO:0003676//GO:0003968	cysteine-type peptidase activity//RNA binding//nucleic acid binding//RNA-directed RNA polymerase activity	GO:0031379	RNA-directed RNA polymerase complex	--	--
c89233_g2	0.683076	48.8943	-6.1615	6.0979e-06	0.0080716	727	--	--	--	--	--	--	--	--	--	--	--	--	--	--	--	--	--	--	--	--	--	--	--	--	--	--	--	--
c90197_g1	58.5686	0	Inf	6.866e-06	0.0089539	1816	--	--	--	--	--	--	--	--	--	--	--	--	--	--	--	--	--	--	--	--	--	--	--	--	--	--	--	--
c74945_g1	55.3543	0	Inf	7.2085e-06	0.0092752	965	--	--	--	--	--	--	--	--	--	--	--	--	--	--	--	--	--	--	--	--	--	--	--	--	--	--	--	--
c92015_g3	8.08073	122.529	-3.9225	7.3262e-06	0.0093027	591	514810915	XP_004980252.1	129	6.7309e-08	PREDICTED: uncharacterized protein LOC101768496 [Setaria italica]	--	--	--	--	--	--	--	--	--	--	--	--	--	--	--	--	--	--	--	--	--	--	--
c90920_g2	0	35.2124	#NAME?	1.0345e-05	0.012966	505	--	--	--	--	--	--	--	--	--	--	--	--	--	--	--	--	--	--	PF00249	Myb-like DNA-binding domain	--	--	GO:0003682	chromatin binding	GO:0000785	chromatin	--	--
c94259_g1	0.331672	40.7776	-6.9419	1.1185e-05	0.013838	297	--	--	--	--	--	--	--	--	--	--	--	--	--	--	--	--	--	--	--	--	--	--	--	--	--	--	--	--
c88779_g4	0	34.6532	#NAME?	1.1716e-05	0.014311	753	--	--	--	--	--	--	--	--	--	--	--	--	--	--	--	--	--	--	--	--	--	--	--	--	--	--	--	--
c74516_g1	1.01475	49.5197	-5.6088	1.2471e-05	0.015044	545	--	--	--	--	--	--	--	--	--	--	--	--	--	--	--	--	--	--	--	--	--	--	--	--	--	--	--	--
c75193_g1	3707.21	596.281	2.6363	1.3297e-05	0.015842	862	604329873	EYU35046.1	464	3.09141e-54	hypothetical protein MIMGU_mgv1a018909mg, partial [Erythranthe guttata]	--	--	--	--	--	K13993	HSP20	HSP20 family protein	http://www.genome.jp/dbget-bin/www_bget?ko:K13993	P30236	321	4.8864e-34	22.0 kDa class IV heat shock protein OS=Glycine max GN=HSP22.0 PE=3 SV=1	--	--	--	--	--	--	--	--	KOG0710	Molecular chaperone (small heat-shock protein Hsp26/Hsp42)
c77515_g1	0	40.8291	#NAME?	1.5754e-05	0.01854	748	--	--	--	--	--	--	--	--	--	--	--	--	--	--	--	--	--	--	--	--	--	--	--	--	--	--	--	--
c87239_g3	0.661016	104.64	-7.3065	1.6626e-05	0.019331	2488	604301105	EYU20825.1	981	2.38414e-177	hypothetical protein MIMGU_mgv1a004220mg [Erythranthe guttata]	--	--	--	--	--	K09571	FKBP4_5	FK506-binding protein 4/5	http://www.genome.jp/dbget-bin/www_bget?ko:K09571	Q43207	715	1.21418e-119	70 kDa peptidyl-prolyl isomerase OS=Triticum aestivum GN=FKBP70 PE=1 SV=1	PF00254//PF13181//PF00515	FKBP-type peptidyl-prolyl cis-trans isomerase//Tetratricopeptide repeat//Tetratricopeptide repeat	GO:0006457	protein folding	GO:0005515	protein binding	--	--	KOG0543	FKBP-type peptidyl-prolyl cis-trans isomerase
c89741_g2	70.4458	0.983167	6.1629	1.8127e-05	0.020825	873	--	--	--	--	--	--	--	--	--	--	--	--	--	--	--	--	--	--	--	--	--	--	--	--	--	--	--	--
c86087_g1	52.9583	0	Inf	1.8798e-05	0.021342	2683	--	--	--	--	--	--	--	--	--	--	--	--	--	--	Q04574	163	5.54396e-10	Genome polyprotein 1 OS=Barley yellow mosaic virus (isolate Germany) PE=3 SV=1	PF00680	RNA dependent RNA polymerase	GO:0006351//GO:0006144	transcription, DNA-templated//purine nucleobase metabolic process	GO:0003723//GO:0003968	RNA binding//RNA-directed RNA polymerase activity	GO:0031379	RNA-directed RNA polymerase complex	--	--
c42653_g1	37.8596	0.303702	6.9619	2.0554e-05	0.023064	319	--	--	--	--	--	--	--	--	--	--	--	--	--	--	--	--	--	--	--	--	--	--	--	--	--	--	--	--
c79996_g1	0	32.3516	#NAME?	2.1758e-05	0.024135	1246	604327015	EYU32964.1	1149	3.64067e-153	hypothetical protein MIMGU_mgv1a025231mg [Erythranthe guttata]	--	--	--	--	--	--	--	--	--	Q84MB3	814	2.24851e-103	1-aminocyclopropane-1-carboxylate oxidase homolog 1 OS=Arabidopsis thaliana GN=At1g06620 PE=2 SV=1	PF00730//PF03171	HhH-GPD superfamily base excision DNA repair protein//2OG-Fe(II) oxygenase superfamily	GO:0055114//GO:0006284	oxidation-reduction process//base-excision repair	GO:0016706//GO:0016491	oxidoreductase activity, acting on paired donors, with incorporation or reduction of molecular oxygen, 2-oxoglutarate as one donor, and incorporation of one atom each of oxygen into both donors//oxidoreductase activity	--	--	KOG0143	Iron/ascorbate family oxidoreductases
c75033_g1	50.0442	0	Inf	2.2036e-05	0.024165	440	--	--	--	--	--	--	--	--	--	--	--	--	--	--	--	--	--	--	--	--	--	--	--	--	--	--	--	--
c81324_g1	193.905	22.1456	3.1303	2.5784e-05	0.027958	973	297735828	CBI18548.3	981	1.10641e-123	unnamed protein product [Vitis vinifera]	--	--	--	--	--	K03243	EIF5B	translation initiation factor 5B	http://www.genome.jp/dbget-bin/www_bget?ko:K03243	Q5RDE1	627	9.07175e-72	Eukaryotic translation initiation factor 5B OS=Pongo abelii GN=EIF5B PE=2 SV=2	PF01701	Photosystem I reaction centre subunit IX / PsaJ	GO:0015979	photosynthesis	--	--	GO:0009522	photosystem I	KOG1144	Translation initiation factor 5B (eIF-5B)
c81456_g1	201.541	1.0192	7.6275	2.7692e-05	0.029692	766	--	--	--	--	--	--	--	--	--	--	--	--	--	--	--	--	--	--	--	--	--	--	--	--	--	--	--	--
c91493_g1	54.3271	379.165	-2.8031	2.9793e-05	0.031595	1802	--	--	--	--	--	--	--	--	--	--	--	--	--	--	--	--	--	--	--	--	--	--	--	--	--	--	--	--
c86882_g1	217.554	0	Inf	3.0969e-05	0.032484	1906	77551243	ABA94040.1	559	5.64926e-95	transposon protein, putative, Mariner sub-class [Oryza sativa Japonica Group]	--	--	--	--	--	--	--	--	--	--	--	--	--	PF01498//PF10557//PF01381//PF04545//PF02535	Transposase//Cullin protein neddylation domain//Helix-turn-helix//Sigma-70, region 4//ZIP Zinc transporter	GO:0015074//GO:0030001//GO:0006511//GO:0006352//GO:0006355//GO:0055085//GO:0006313	DNA integration//metal ion transport//ubiquitin-dependent protein catabolic process//DNA-templated transcription, initiation//regulation of transcription, DNA-templated//transmembrane transport//transposition, DNA-mediated	GO:0046873//GO:0043565//GO:0003677//GO:0004803//GO:0003700//GO:0031625//GO:0016987	metal ion transmembrane transporter activity//sequence-specific DNA binding//DNA binding//transposase activity//sequence-specific DNA binding transcription factor activity//ubiquitin protein ligase binding//sigma factor activity	GO:0016020//GO:0031461//GO:0005667	membrane//cullin-RING ubiquitin ligase complex//transcription factor complex	--	--
c78578_g1	310.45	41.3849	2.9072	3.1757e-05	0.032954	1411	--	--	--	--	--	534292244	KF177345.1	63	4.85144e-22	Salvia miltiorrhiza mitochondrion, complete genome	--	--	--	--	--	--	--	--	--	--	--	--	--	--	--	--	--	--
c74595_g1	215.467	26.3105	3.0338	3.2433e-05	0.033173	1009	147842127	CAN78095.1	866	1.04156e-105	hypothetical protein VITISV_037414 [Vitis vinifera]	--	--	--	--	--	K03243	EIF5B	translation initiation factor 5B	http://www.genome.jp/dbget-bin/www_bget?ko:K03243	Q10251	626	9.77051e-72	Eukaryotic translation initiation factor 5B OS=Schizosaccharomyces pombe (strain 972 / ATCC 24843) GN=SPAC56F8.03 PE=1 SV=1	PF01926//PF01374//PF00071//PF00350//PF08477//PF00009	50S ribosome-binding GTPase//Glycosyl hydrolase family 46//Ras family//Dynamin family//Miro-like protein//Elongation factor Tu GTP binding domain	GO:0005975//GO:0007264//GO:0006040	carbohydrate metabolic process//small GTPase mediated signal transduction//amino sugar metabolic process	GO:0003924//GO:0005525//GO:0016977	GTPase activity//GTP binding//chitosanase activity	GO:0005622//GO:0005576	intracellular//extracellular region	KOG1144	Translation initiation factor 5B (eIF-5B)
c87038_g2	0	233.603	#NAME?	3.2657e-05	0.033173	2024	387965706	AFK13835.1	550	9.04828e-91	mariner transposase [Beta vulgaris subsp. vulgaris]	--	--	--	--	--	--	--	--	--	--	--	--	--	PF01498	Transposase	GO:0006313//GO:0015074	transposition, DNA-mediated//DNA integration	GO:0004803//GO:0003677	transposase activity//DNA binding	--	--	--	--
c76992_g2	0	186.086	#NAME?	3.8413e-05	0.038262	2055	--	--	--	--	--	--	--	--	--	--	--	--	--	--	--	--	--	--	--	--	--	--	--	--	--	--	--	--
c87153_g1	49.8539	1.55454	5.0031	3.8459e-05	0.038262	740	--	--	--	--	--	--	--	--	--	--	--	--	--	--	--	--	--	--	--	--	--	--	--	--	--	--	--	--
c92554_g1	26.0023	201.873	-2.9567	4.043e-05	0.039813	825	255555993	XP_002519031.1	206	5.83308e-16	conserved hypothetical protein [Ricinus communis]>gi|223541694|gb|EEF43242.1| conserved hypothetical protein [Ricinus communis]	--	--	--	--	--	--	--	--	--	--	--	--	--	--	--	--	--	--	--	--	--	--	--
c90396_g1	49.6009	1.66601	4.8959	4.3031e-05	0.041946	862	116047945	ABJ53198.1	155	1.84324e-09	myosin XI-F [Nicotiana benthamiana]	--	--	--	--	--	--	--	--	--	F4HXP9	140	3.08846e-08	Myosin-9 OS=Arabidopsis thaliana GN=XI-C PE=2 SV=1	--	--	--	--	--	--	--	--	--	--
c85232_g4	0.331672	35.0914	-6.7252	4.4834e-05	0.043266	442	302595187	ADL59582.1	324	2.79898e-35	Rab1 [Hevea brasiliensis]	470133813	XM_004302706.1	104	2.3283e-45	PREDICTED: Fragaria vesca subsp. vesca ras-related protein RABE1a-like (LOC101298141), mRNA	K07901	RAB8A, MEL	Ras-related protein Rab-8A	http://www.genome.jp/dbget-bin/www_bget?ko:K07901	P28186	294	1.4107e-31	Ras-related protein RABE1c OS=Arabidopsis thaliana GN=RABE1C PE=1 SV=1	PF00071	Ras family	GO:0007264	small GTPase mediated signal transduction	GO:0005525	GTP binding	--	--	KOG0078	GTP-binding protein SEC4, small G protein superfamily, and related Ras family GTP-binding proteins
c81950_g1	298.155	5.9702	5.6421	4.6173e-05	0.044118	1395	604304721	EYU23972.1	1189	5.97796e-159	hypothetical protein MIMGU_mgv1a009951mg [Erythranthe guttata]	359474948	XM_002283309.2	126	4.56339e-57	PREDICTED: Vitis vinifera bifunctional dihydroflavonol 4-reductase/flavanone 4-reductase-like (LOC100246964), mRNA	--	--	--	--	Q500U8	1091	5.78531e-145	Tetraketide alpha-pyrone reductase 1 OS=Arabidopsis thaliana GN=TKPR1 PE=2 SV=1	PF01073//PF01370//PF00208	3-beta hydroxysteroid dehydrogenase/isomerase family//NAD dependent epimerase/dehydratase family//Glutamate/Leucine/Phenylalanine/Valine dehydrogenase	GO:0044237//GO:0006520//GO:0006694//GO:0008210//GO:0008209//GO:0055114//GO:0008207	cellular metabolic process//cellular amino acid metabolic process//steroid biosynthetic process//estrogen metabolic process//androgen metabolic process//oxidation-reduction process//C21-steroid hormone metabolic process	GO:0016491//GO:0016616//GO:0050662//GO:0003824//GO:0003854	oxidoreductase activity//oxidoreductase activity, acting on the CH-OH group of donors, NAD or NADP as acceptor//coenzyme binding//catalytic activity//3-beta-hydroxy-delta5-steroid dehydrogenase activity	--	--	KOG1502	Flavonol reductase/cinnamoyl-CoA reductase
c77434_g1	184.542	17.0321	3.4376	4.7377e-05	0.044824	974	--	--	--	--	--	--	--	--	--	--	--	--	--	--	--	--	--	--	--	--	--	--	--	--	--	--	--	--
c79636_g2	306.305	44.9549	2.7684	5.0788e-05	0.047522	768	697126609	XP_009617337.1	698	3.11035e-89	PREDICTED: aquaporin TIP2-1 [Nicotiana tomentosiformis]	514803097	XM_004976382.1	147	5.21543e-69	PREDICTED: Setaria italica aquaporin TIP2-3-like (LOC101764945), mRNA	K09873	TIP	aquaporin TIP	http://www.genome.jp/dbget-bin/www_bget?ko:K09873	Q41951	644	7.50446e-82	Aquaporin TIP2-1 OS=Arabidopsis thaliana GN=TIP2-1 PE=1 SV=2	PF00230	Major intrinsic protein	GO:0006810	transport	GO:0005215	transporter activity	GO:0016020	membrane	KOG0223	Aquaporin (major intrinsic protein family)
c92412_g1	3.86544	66.4002	-4.1025	5.1213e-05	0.047522	644	658051741	XP_008361601.1	448	1.01674e-50	PREDICTED: LOW QUALITY PROTEIN: GDSL esterase/lipase At1g71691-like [Malus domestica]	--	--	--	--	--	--	--	--	--	Q9SF78	385	1.70948e-42	GDSL esterase/lipase At1g71691 OS=Arabidopsis thaliana GN=At1g71691 PE=2 SV=1	--	--	--	--	--	--	--	--	--	--
