# Supplementary material for: Metabolome and transcriptome analyses reveal quality change in the orange-rooted Salvia miltiorrhiza (Danshen) from cultivated field
Source: Chin Med. 2019 Oct 2;14:42. doi: 10.1186/s13020-019-0265-6 (PMC6775661; doi:10.1186/s13020-019-0265-6)
Supplement: Supplementary file 3 — Additional file 3. Gene sequences of 104 significantly differentially expressed genes in normal and orange Danshen (with padj < 0.05). [file 13020_2019_265_MOESM3_ESM.txt]

>c84477_g1
TTTTTTGATTATGAACGAAAATCTCAATTGATTAAAGAGTAGATCCAAGAACATGAAGTTTAGAAGAGTCATAACCCACT
ATTACATAACAAAATTCGAAAAGCAAATAACGTAAACGAAGATGAAACCCTAGAAACGACGCGCCGAGAATTGGGTAGAC
TACTTGGATCTTTGTCTCATCTTTCGGCGCTTCCTCTTCAACCTCCTCATACGCTTCTTCTTCCACTTAGCTCTCATGGT
TGAAGGAGAAACTCTAGCGAACGAATCGCCTCTTTGAACGCAAGGTAGAAATCGGCAGCTATGGGAGTGGCGATGGAAAC
AAACCTTAGGGTTTGTGTTGTATATATAGCAGCCTTGTCCGCATTTAAATGGGCCTTGAACTGTTTTTGGGTTAGGCAGT
TTCGAAAATGGTAGCCCATTCTATTAGGTGATTTGGAATGGTAGCCCATTCTATTATATGGTACGACTCACTATTCTCGT
TTCCTAAGGGCACGTTTGATAGCTTGGAATACACTGTATTAGCAACGATATCCACTGTTATACGTGAGTTTGGTAGTCTT
GGCACACTACACGGACGGCCCGGCAAAATGCAAGGCCCTGACGAAAATGCACTGTTCACTCCCGATTACATAACTCCCAC
CCCCCTCGGATACGGAAGCCACAATTGTATAGTGGAATCCGATTGCCGCATTTGCCCTCGATTTTGACATTCAAATTTCA
TCAAAATAGAATTAACCCGCTTCACTCTAAAATCTCCATTTCTGTCAGTCTACCTGCTGTGTGCAGCGCCGATTCCACTT
TGAGTGCAGCTGCGCTGCGGGTGGTGGTGGGAGTGCAGCACCGCTCGAGGAGACATGTATCAGGGATGGGGGAGGTAGGC
GTGTAAATTTTGAGTTTTTGTGGGGGGCATCAATTGGAGATACCTCTGTTTCTTTTTTTCTTTTCTTTTTTTTTTTCTTT
TTTTCCGTTTCAA
>c81416_g1
CGGTAGTTGTAGTGTGATGTGAGCGAGAGTGTTTAATCTTAGGGTTAGGGTTCGAGTCCGATGGGAGAGTATAATACAAA
TTTGTTGATGGGAGAGTATAATACGAGAATGGATGGGGTTGTTGTGAAACGTTTTCGTCGCGAAGGTGGTGATGATAAGG
AGTTCTATTTATCTCTTCTTTCTCTACGAGACTTTTCTCTGTCTGAAATTTGGAACGTTCCTTTTGTCCGAGGTAATACT
CTGATTCTTGGTAGTAGGTGCCATGACTGGTTGTGTTTCTATGATAACTGCGGCAAATATGTTATTTACAACCTCAAAAC
TAAACAAGAGAAATTGCTTCCTCTGCTCAAGCTGGACAACCCTTCACATATAGCCCGTGAAAATGGCAGTGCCATCGGCT
ACGATCCTAAATCAGACGACTACAAAGTCGTCAGATGTTTAACCGAATATTGCCCCAATGAAGTTGTATTACGTCACACT
GAAGTGTATTCACTTAAAAGTGATAGTGTTAAGGCGATTCCGACTCCTGATGTCTACTATAGCCCTTCAGGTGGTGGCGT
ATATGTTGGGGGTAGTTATTATTGGGTAGCTTCCATGTGTGGTGAAATTGTGCGCGGCGTGCGTTGTTCTCAATTTGGTT
TCTATGTTCTACGCTTCGATTTTGCTACTGAGACTTATTCTGCGCTCCCTCTGCCTCCGGATACGCATAGAAAGGACCCT
CCTCATTTTCTTGTTGAGTGTTGTGGATGTTTAGGTGCTATTACCTATCCGAAGCGAAAATTGTCTGAGGTTTTTGCGAG
ACCACATGTTTCCAAGTCTTACGAGGCTTTAGAAGTGCCTCGGTCTGCTAAGAGATCGAGGAGAAAGTGTTTTCAGCTTT
GGGTTTGGAAAGACATGTCGTGGACCAAATTGTATGAAGCTAAGCTGCATCACGTCGTGAAACCATTGTGTTTGATAGAT
GGTCGGGTTTCCCTTTTTCAAGGGAAGAGTCATCGTAAGCAGTGTGATCTAGTGATGTATGATTGGAGTACGAAAGAGAT
GAAGAGATTCAACATTCGTGATTATCCAGGTCACTTGCAGGTTTTTCCATGTGTTGATCCGATTCTGAAGCCTATAGACG
GACCCTACACTACTGAAGAGACTAAGAAGACTAAGACTAAGGCTAAGGCTAAGGCTAAGGCCGTCCTACAAGCATGCGTC
CACCGGAATGCCTCCTCTACTCAAGACGAAGCCAAGCCTATGGATACGATGGATGAAGGAAAGACGCATCATTTAATAGC
CCGTGGGGAGTGCAAGTTTGATCGAGGATCGGATGGAGATAGTCTTGATCTTGTAGAAATTCCTGCAAAAAGGAGGAGGC
GTCACAAAGAAGTTGAAGAATGAATGTTGATGGTCGATGAATTTTGATGGTTTTAGGTGGATCAAGATGGGATAAGCAAA
ATCTCAACTCAGTTTATATTATTCTCTGAATTTGATGATTAGACATAACTTATCTTATGTTATTAGTTGGATATGTATGT
TTTTGCCAGATTTCAACTGATTGCTGCCTCCAGATTTCATCTCCTATTTAGTTGAATGCAATGCAAAAAGTTGATTTCCT
AAAAAAAAAAAAAAA
>c40163_g1
GCTCAAAACCAGCATATATATGAGAATGTCTTTTTGATATTCTTGAGAGAGAATAAGAAAGATAATGAATATGGCTGCTT
ATATTCCCATACTTGATAGCCAAAAACAAACCATCAAGTTAAAAGTAGTAAGAAAATACAATCCACCAGCAGACAAGATC
CAAATCCAAATTCAGAAACAGTTTTAAAAATTCAAATTCAGATACAACAGCTCATTTAAAAGGGGGTCCAAGAGAGTAGT
TAATTCATATTCAGTGTACTTTTCAAATATATTAACTTATCAACATCAGTTAGTGCCGGATTCTGCAAAAATCTGACCCA
AGCGGCATGATCCTCTTTGAACCATATATCCACTTGGTCGAACAATGCCGTCGCCTCATTTAGTGTTAAATCGCCCGCTC
TTTCCAATCTAAAAATCAGATCCACCACTGATGAAGCATCCCCGGCACTCCCAGTTTGTCCAGCCCTTTGAACACTTGCA
CCAGATCCAGCAGCCCAAGATCCAGCAGCTCCAGATCCAGCAGCTCCAGCTCCAGCTCCAGCTCCAGATCCAGATCCAGA
TCCAGATCCTACTCCATATTGATTTCCAGATCTCGAACGATCCGTCTTGACATAACCTAGATGCACCAGAAGAGATTTCG
GAAAGACTATGACTTTCTTTTGGCAAGGTTTGCAAGTCGTAAAAATTTTCTCCAAGGTCGAATTTATAAGGTTTGCGCTT
CTTTGCCTGCAGAACTCTCCCTGGACACGTTGACCGTGAAGAATCAACTCATATGCTGGAACAGCCGGTAATCCACGGGT
AGCTGCCTTATTATTATATACATTGTTTAATTTCTCCCAGAATTCAACAGTCCAGTAGTTTTTGTTGGTAATATAGTTGT
CTAGAGCACCATTTGAGTATTCAGTAAGCATCTCAATATACAAAACCTTCTCCTCAGAGTTCCAGATTTTCTTGCTAGCC
ATCTTCAAAGGCCTTTCTTCTTTGATTCTCTTCCTTTCTGTTTCTTCTGAGGTCTGCCCTTCAGAATCCTTTTCTTCAAT
TCTCTTCCTTTTCATCCCTTGTGTTTCTAGAGAACCATCCCCAATATATTGCCCCAACATCGAGCAAAAATAGAGAAGTG
ACTTGAAAACCATTGATGGAACACTAGCGTGTCAAAAGAGAAGAAATGAGAGTTGGGACATAATTTCTGCAAAGTTGAGC
TCGATCTTTGTGTCATCTCTAATGGAGATCTGCAGTCTTCTGTAAACTCTGGCATTAAGACTAATTGCAAACTTGAATAT
TCAGTGAAAACAAAGAAAATAAAGAAAAAAACGTGAATGTGGGGAGAAGAAAAT
>c65199_g2
AGCAGCAGCATTCAGAGCATTTAAACGTTCAATCAACTTAGCCTTCCTCTCTTCATAAGTGAGCTTCTTCAAGTTGTACC
TCTTATGTTTCTTGGGTTGCTGTTTCTCAGATTTCTTCATAGTTGGATCAGCACGAATGGCAGCATGGACTTTCTTGTAC
AGTTCCTCAAGGCCATCCGCCTCAAGACCATTCTTAATATACTTGCTGAAGTGTGATTGGAACTTTTCGGGTTCATCTTC
CATCAAAGTCGTCATGTATGATGACACATGGCCTCCATAAATATATTTCCTGTGAATTTCTGCATCAAGTTGCTTAGAAT
CCTTTGAGAAACCAGCAAACCTCTTGTCACTGTGAGGAATATCCAACCCACCATCAAGAGCACCCTTTAGAGCACCAAAA
ATACGATTTCCGGTAGTTGTTCTAAGTAGACCAACATCAAGCAGACAACGGAAAGGCCTTCGTGTATCTGATGGTTCAAC
TGAGTAATCCTCTCCAGTAGCCTCTGTATTGCCTTCATAGTCATCATCCATCTCAAGCTTTTTAAGGGCACGGCGAGCCA
GAAGAAGCCCAGTGCAATAGGCTGCAGCATAATTTGTCAGACCAACTTGAAGTCCAAATTGAGGCAATTCATGGGCATAC
GCTGTAGCGAGAACCATATCTCCAGTAATACTAGCCGATATTATTTGTGCAACAATATCCTTGTTGGAAAATCGCACAAC
AAATCTGTACTTCGGAGTATTGTACTTGTTCTTGTCTTGGTTGATTAGACGAATCCTAGCCCTGTAATCTGTCTTCCCCT
CTCTCCTTCTCTTAAATTTGACCTGGAACCGCTTAAAGTATGCCCTTGACTTCTGTGCTTTGATAAAAACCATTGTTGAA
GTTGGACTGGAGCTGCGCAGTGCCAGTGACGAGAGCAGATG
>c90826_g1
AATTAGGCTTTTGGCTGGCCCCAAGCCCATCACTTTTAGGAATCTAGGGTTTCCCACTTCAAAAAATGAAGATGGCAGTT
TCAGCCATAGAGGCGCCGTTCGAGTGGAGGATCGAGCCATGAGAGGCGGCTGTCGCTGTGGTCGCTCAGACGGCGGCAAG
GTTCGGCGACGACGACTTCTATCACAGTGAGTCGCGTGGATTGGAGGTCTCAGGGAAAGTGGTAGTGGCTGGCGGCCGTG
TACCGTGGTGTCGATTCTCGCTGGTTTTTATTTGGAGGCGGCGGCGGCGAACTTTTGGAGCCGGCGGCGAAGCCCGATGG
GCGAGCTGGAGGCGACGGCGGGCCATGGTGGATTCGGGAGAAAGCTATGGTGACTGGAGAAATCGGCGGAGAGAAAGATA
GCTGCGTCGTCGGTTTTAACGGGGCAACGACGGCGGATCTGCCAGAGGCAGACGAGAGAGATGGTTGCGCGAGCCTTGAG
AGAAAAAGGATGAACTGAGTTTTCCTTCTTTCCCCTCCCCCCTTTTTTTGTTGTTGTAGATCTGATGAATTTGGCCGGAA
ATATGGGGGGCAGCCGGTCCTTTCCCGGCGATTCTCGGGCAGTTTTTGCGCGGTCCGACGGGACGAGAGAGAAAGGTGGC
GCTGGTGTGAGCAGCGGCGGCGTGGGCTCGCCGGATTCTGGAAATGAAGGCGACAGTTATAGGGTCGGCCGGATCTTACT
CTGT
>c84567_g1
AAAAACAACAAAACGCGTTTAACCATATAAATTTCGAATTTTACAGTCAAAAGGGTGAAAATCGTAAAATTACGCCATCA
GTAAATCTGGAAGATTCCATGAAATCCGCCTTTCACTCCTCCATCTTCACGATGATTCTGGTGTAGAATATGGTTGAATT
TCATACTACAAAAATCTTCTCCACAAAGAACCGCCGTTCTGTGAAATTTTTTTTGGAGATTTGCAGAAAAAATGAGTGGA
TTTCTTTGTCTTCTCGGCGAAACGAACGCGACATCGAAGAAGGTGAGTTCTGCGATAAACTTACAACATATCACTTCATA
GTTTCGAATATAGGCATATCTTTTATTCGGATCTGTAAATTGTTACCTTTTCTTTCATCTTCTAGTGTAGATTAGGGATT
TTTCAAATAAAAACAATTGATACGCTGAAATATTTGTGTAGATTAGGGCTTTATTACTTTGCTTGTTTGCTGTACTGATA
AAAGATTTATTCGAAAGTACTGTGTGCCTTTTTAAGGTCAAATATGTGTCGAATCTGGAAGTGGAAGCTCGGTCGGCCTG
ATGAGCTCCGACGGCTGGCCCCGTTGCCACGCCGCCGTGGAGGCTGTTCTCGGCGGCGTCCATCTCATCTCGCCCTGCGA
CATCCGCCATTCCCCCAAGTCGGTCCACCTTGGTGGCGACAGCCGAGTCGAAGGCGAAAATTACTATCACGGGGTGGGAT
CATAACCAAGATTTAGTGATTGATGAGAAATAGAGAAGGGCTCCGAGTCATGACTCGTTCTCGGCTGAAACGGTGGAGCC
GAGCTTAATGCGCTTCGATAAAGGAACGATTCTGGAACCTCGACTCAGTGAGGTGGCGCTCAAGTTGAGTTTGGAGCTTA
ATCCAGTGATCCACAACTACCTATCTACAGGCTTACACATTTCTGATAGCCAATGAATGGAGTTTAGTAAATTTCATATA
TTGGATCATAGTAATTGCAGTGGTAATTTCGAATTTCAGTTTTATTTTATTTTGTTTAATTTGTTTTGTAATTTCCTACT
TGGGATGATCACAACAAGTGGTTTCTAGGCTTTGGATCTTAATTTGTGTATATTTCAATGAGACTGTTTTCCATTGCGCA
CACCTGCACAACAAAAGGGAGCATCGGAGAACCCATCAAATTCAAAATCTG
>c86038_g1
CCTCTCTCTCTCTCTCTCTCTAATCTCTCATTCCCTTTCTTCTTCTACGAAATTGCTGCTCGGTGGAGGGGGCGAGAACT
TGGTGGCTGAGTCGTAGAAGAGGACCACAGCCACGGGAACGCACTCATGGCGGCAGACGAAGGGGTTGGTGAAGTGGATG
TCGCGGTCGCAGTCGGCGCAGACGGAGGCTCGTCGGCCTTGCCGGTGAAGGAGGCCCGGGTCTGCTCGCACACCTCAAAA
AAACAGAAGCGGCCATGGCGCAACGGCAACAGAATTTGAGAAGGCCCACTTGTGATTAGTGATAGTTTTGGTTCTGAGTC
TCCTAATAAAATCTTTGAATTTGATGCTATTTTGTTTCTGCATTTCGATTGCTCAAATTCGTGACAACTTGCCCCAAGTG
GTGATAATTTGATTGGTATAAATGTTTATTATACCAATATCATTTTTCGCATATAGTATATTTCAAAGCAAACATAAAAC
TAATTTCCCACTTATGTTGCTGTGATTGAATGCGTCTCCAGCCCTATTGTATAAACTCTCGATGATGCATGATTCCTTTA
CCTGAAAAGCTTGAGATGCTACTTCTTTTAGTTGATA
>c88340_g1
CCCCCTCCTGCGCCCCACCCAAGACAGCGAACAACAACAGCGTGGTTTTCGTTGGAGTCGGGACTACAAACCGTTTGGAA
ACTTGCCAGATGGTTGGTCGCCTGCCACCGGCTCTTCAGTCTGCTGATCATCAGTAGCAGCTAGGAGTGAAAAAAGCAGG
TGAAGTGGGGAATGCGTGTTCATAGATAGAACAGAGCCTCAAACGGAGGACTTGCATCAGAGATCTGGAATACCAGTGGA
CCGTGATGAGTATTCCGACACTAGCTTAAGGAACATGGACGATTTGTCGTCTAATAGTCGTGCTGGAGTATCATACTCTG
CAACCCGACCGTCACTGAGGACCAAAACCATGTCACTGTCAATTACAGTTGGGATACGATGAGCAATTGTGCAAACAGTG
CAGTCCTTAAATTCTGATCTTATTATCTTTTGGATGAGGTTATCTGTCGCAGAGTCAACTGAGGCTGTTGCCTCATCAAG
CACCAAAATTCTCGCCTGTTTAAGTAAAGCTCGACCAAGTGATACCAGCTGTCGCTGGCCCACACTCCAGTTATCTCCAT
TTTCTAGAACTGCAAACATCATATACAACAAACACTTCTTGTTGCTCAAAACTCCATGGATTGGGCTCATTTTTGCCACT
TAAGTTAACTACTAAAATAGTTAACTTACCAGGTGTGTCAAGCTTTTGCTCTTTTTGACGAACTACATCCCCTAGCTGTG
ATTTATCAAGTGCCTGCCAAATATCTTGATCCGGATGCTCCTGAAGTGGGTCTAGATTGTCTCTTATAGTTCCTTCAAAT
AATGTTGGATCTTGCGGAATGATGCTCAGTCTGTTCCGGAGGTCATGAAGACCGATTGTTGAAATATCAATATTATCTAT
AATTATTCTACCCCCCGCCGGCTCAATCAACCTAAATAGAGCCTGGATCATGGTAGATTTACCACTTCCAGTACGCCCAA
CAATTCCAATTTTCTTCCCACCTGGGAATATGCAGGAGACACCATGGAGCACGACAGGAAGACTCTCCTTGTAACGAACC
TTTAAATCAATTAGTTCAATTGTGCCATTTTCAGGCCATGAAGATGGGGGTCGCGAGTCTTCAATAACTGCTGGTGCTTC
GCTAGGTATATGGCAGTATTGGTGAATCCTTTCTATAGATATGATTTTGTTTTCAAGCTTGCAAAAGCTGAGTATCCATC
GGGATAAGCGGTTATTCATATTGAGGCCATATGTCACTGCAAGGCCGGCCATACTTGGATCTATACTTCCAGCAGGTAAG
CTCACAAGCAAAACTACGCAAAAAGCAAACACAAATGTGGACAACAATTCCATGCGCAAACATAGCCATTCAATAGCTGC
AACGCTGCAAAAGAATGGACGAGCAAAGCAATCAAGAAGATAGAGATTCCGCTTCATGAATCTCTTTTCTTGCCCAAACC
CTCTGATTGTAGCCGCTCCAGCAATAGATTCAGCAAACAGATGAATTACTGGAGACTTCTGGATACTAACTATGCGAACT
AGTTCTCTGGATGAAGCCATGTAGTATTTCTGCATCCACACACAAGCAATTGCCATTGGGATAACAAGAAGCAAAACTTC
CCAGGTCACTTGTGTCATCACACCAATGATGCCAAGAAGTTGAATGGTTGTCGCAGCAAAGCCACCAAGTCTGAATGGAA
TATCGAGATCAACAACACTTTGATCAATCGACACACGATTGAGTATTCGTCCAGATGGAGTAGAGTCAAAGAAAGACATT
GGTGCCCGAAATACTGTTCTGAGCATTTTCAGAAATAATTTTTGTGCAGCTGCAAGACCAAATGTAGCAACAAGAACAGC
CCTGATAAAAATGAACCAGGAGCTTCCGAAGGCAAGTGCCATATAAACACCAATAAGCATCATGCTACTGGTTTTAGGTT
CGTCCCCCACGGTCTGTGGATTTGCCCAAGCCATCCACCAACTACTAGCTATTTGAAGGACCTGAAACATTGTTTGGGCA
AGAATAATCAATGGAATCAATAAGCCCTTATATGCAGCTGTCATATATGACAAATACACTTTCATGCTGACTCTTCCCCG
TTCCCGCTCCTCATCCTGCACAAGCTGCTTTTTCCTTGCACGTTTAGCTTTCTTTTTCTCTTTAATTGCTTTCTGTTCTG
ATGAGGACACACCTTCTTGGACTTCCTTTGCCAAGCCAGTAATACTATTACTAGCTGAATTGGAATTTTCAACTGTGAGA
AGAGACTTAGGATGATCATTTTCATCAGATTCTTCAGAAACTAGGTTGCAAAAATCCATCGCCTCAATCGCTTCATGATG
AGCCTCTACCAATGTACTAAAATCTGTTCCTGCTTGCAAGAGTTCATCATATTTTCCAGCTTGAATAATCTGACCTTCTT
TCATAACCAAAATCAAGTCAGCCGCAGGTAAAAACTCGACTTGATGGGTGACAAAAACGACAGTTTTTGCAGCTAGAGCT
GTGAGTATATATTCCTTAAACAATTCTGAGCCAGTATGTGCATCAACAGCACTGAAGGGGTCATCAAGCAAATAAATATC
GGCATCTTGGTACAGTGCCCTGGCAAGCTGCACACGTTGCTTCTGACCACCACTAAGATTTATCCCTCTATCACCAATGA
TGGTTTGATCACCATGCGAGAATAGCTGCAGGTCTCTCTTCAGTGAACAGGCATGAATAACAGTCTTGTACTTTGCCTTG
TCCATGGGACTTCCGAAGAGGATATTTTCTTCTATGTTTCCTGATTGAATCCAAGCAGACTGAGAGACATAGGCTGCAGA
TCCGCAAATTCTAACTTCACCAGAGATTTTTGGAATCTCACCGAGGATGCAAGAAAGGAAGCTCGACTTCCCAGAACCAA
CCACACCACAGACAGCCACACGCATTCCCTTCTCTACTTTGATATGTATGTTGGAAAGAGTTGGGTTAGACGAAGACTGA
TCCCAACAGAAGTCCCCATTTGTTATTTCTATGGCCACATTTGAAATGCCTCTTGGCAAAGTAGTGATTGCATCTTCTGG
AAGTTCTTCCTCCTGCAGCAATCCAGAGATCCGATCAAGGGAGACTTTAGTCTGTGCCATCATAGATATCAAGTCGGGGA
AATTTCTAAGTGGTTCTTGAAGGATCCGGAAAGTAGCCAGAGCAGAAAGAACACTGCCAGCTGTAAGCTGACCACCTAAT
AAAATGCAAGTCCCAAACGTAATAGCTGACACAAATATAGGGGAGCTCCAGAATATAAATGTGATGAAAGCCTGAGAGTA
AAGAGCTTTCGACAGATACTTGAATTCCACACTCCGCATTTCTTCCAGAATCAAGCGGTACCTATCCTCCCAAGCCTGCG
ATTTCAGAATTCTCATGTTCCTGAGGCATTCTGAAGTTTTCCTCATCCTATCATCCTTGGCTGCCATCAACTTGTCTTGA
TAGCTTTCTTGAACCCTTGCAACTGGAACAGTTGCAATAATGGATACAACAGTGGCAATGAGAGTGGCAAGTGAAGCAAT
TCCGACATTCTTGTATAGAATTGCAAGAGCAAGGATAATCTGGAGAGGAAGCATCCATATGTCATGCAGATACCAAGAAA
AATCCCCTACTCGCTGAACATCCACTGCCATGTAGTTGACAATCTCTCCGCTAGTGTGATTTTGCCTAGCCGTGCTTGAA
AGTCTTAGGCCTTTCCTGTATACCATTGCTGTGAGAGCTGATCTAACATGCATACCCATAATATCAACCCCAAGATACCA
CTGTCGGGTTGTTATAGTCTCCACCAACTTTGCAGCGAATAAAATTCCAGCAAGAACATAACCCTCATTCGGATAAGTCT
CCTTTCCACATAAGTAGTCCACGAAGTAGCTAATCATATATGGTCCAACATATGAAACCAAAGTGTTAAGCCCAGCAAAT
ATTGCATTGCGCCAAGCTTCTTTCCAAAAAGACTTGAGAATAGCCCAAGCTAAAGAAGGCGGTTTCTGGGGATTCTCAGC
TTTCAGTTTCTCCCAATTTGAGTTCAATACCTTGTAATTGGCCTTGGAACGGTCTTTTGGTGCAAGCAATGGAATATCCT
TAAGCTCCAGTGGCCTCTTTGCTCCAATTGAAAGAAGTGGGTCCAGCCAGGAAAGAGAGATCAAACTGAAAAGCCCAGCT
TCACTGTAAGGAGTAACCTTAAGACACCCTGCTTCTTCTCCAAGCAGCAATGGCTCTTGAAGATCAGAGTTCCTATAGAC
TTGGATACCAGTAACACCCCGAGCAGCAACAAAACACAGAAAAGCAAGAGCTGGAGTAACAATAATGTTCGCTAAAACAT
GAGAATCCAAGTGGCCTGATCCTTCTTTAAGAAATCCTTTACCATCAGCATACAACATACACAGACAAAGAATAAAAGAT
GCAATCCACCAAATCCTCAACAACAGTAAATATTTCTCAGCAGGCTTGTATTTACAATAAAGAACTGAAAAGCTCAGCAC
AAACCAAGCTAAACTTAGAGCTGCAGGTAGCAATAGGACAGTCCAACCAGAATTTCTACTCTCGCCTTGTGCAGCATCCC
GTATTAGACCAATTCCATCATACCCCAATACGGAAATGTAAACTAACAAAACATAGAAGCAACACAACAATGAAGCTTTG
TAGCTTTTACCAATCACAATGTTATGAATTTCCTCACTACCTGCAACTCCGTTCTGCCTAACATCCACAGCACTCCCAAC
CAAGTTGTCCTTCCACAGAAGAGTCCTGCCAAAACACAAGGCAACATACCTCGCAGATACAATGAACAGAAACACAAGAA
GCAGCGTTAGGTTGAAGCAAACTGAGGCTAATTCCAACACGGACAGCTCACTAAAGGCGAGCGCCACACCGTTTGAAGCT
CCAGAGACAGTCGTTTCAGCAGCCAACAAAAGATTGATACCCACCATAATAATCCTTAGAGATACCAATCTTCAAACCAA
GAAACTGATAGAATTCGATGTCTAGGAGCTCAACAAGAAGACCAACGCTACGAATGAAGTCCAGTGGCAATGTTAAGACG
CGTGAGAGATCAAATAGTGTAAAGGGCATTTCACCATCTGGCAATAGAATGCGCAAACTATTGACAAGTCACATGCGCAG
ACAAAAACAATCTGCGCTTGTCTTCACTCGGAGTAGAGGTATCGCCAGCCTCCGGTGATCGCCGAGCAGATTTCTGCAAA
ACCGAATACAAATACTCCTTCAAAGAGGAGAGATATTGTAGTACAAGTGATGAGAGAGTGTGGCACCACCAACCCACAGC
TGTGACTGCTGCAGGCACTAGGATTTTGCAATAGAGATGGTGGTATGTAAAATGTAAATGTGTGTGTTTGTGAGAGAGAG
G
>c88704_g2
CCAAATAATAAGAACACCCTAATTCATTTAAAACCAAACAATCCAAAATAAGAAATAACATAATACTCCTAATACATTGA
TAATCCTAATATAATGCGAATCATGCAATATGCCCCATATTTGTATCTAACTCTCATATCTTTATGCATAATTAATAGCT
AAAACACAATTCAACTTCACCACTTTAGAATCTCATTTTTCCTAATTAGCATATATTATTAAAATCAACAACTCACAATT
CAGCAGCAGTAGATGTGTATATATACAAAAGCCATTAGGAACCCACGATTATTCAACAAAACCCACGACTGGACTCCAAT
ACAAAAGCCAATAGATGGATTGTTCTTCCATTTTCTACAATAAAACAAAAATGAACACAACATAGATCACAAATCAAGAA
AAAGCTGAATGTACACAACATAGATCACAACATAGATCACAAATCAACATAGATCAACATAGACTTGCTAGCATATCGGG
AGGGGGAAGGGCCGAGACCTGTTCACGCTCACGATTCACGCCGACAACCTGTTCTACAGCAGACCCTCCGCTCAAGTCCG
AGACCACCGATTTCGGGTGGGGGAAGGGCCGAGACCGGAGGTGGAAGAAGGTGGACCGGAGGTGGAAGAAGGGCCTCCGC
TCAAGAAGGCTGCTCACGTCCGAGCCGAGAGGGATTTCAGGTTGGGAGTGGCCGAGATCTGGTCCATCTGGAGAGTGGAG
AGAAGCGGCGCTGGGGGTTGGCTCTGGGCGGCTGGGCCGAGAAGTAGGAAATTAGGAATTCTAATTGTGAAGTTAGACTT
TTAGG
>c89557_g1
ACAGAAGTGACTATTTGGAGCTTGGGAGGTATGCTTAATTGCCTTGTCCTGAAATCACTCTGCATGCGATTTAATTGTCG
TCTCTAAACTTGCCAAAATCTGTTGCCTTTTCTGCTGGGGTAAATTATGTGGAAAGGCCTGCTTCGAAAGTTTCCTAAAA
AGGGGTCCAATAAAAAAGGAAAGCTTGTTTGATGAACTGGTTTGGTTTTGGCCCTCGTGTGTTTTCCTTGGATATATGTT
TTACAGGGCTCATGAGCCACAAACAAAGTCCGAGATGGAGAATGAGAGGAAGAGGACGATGGAGGTTATACAAGAGAATA
ACAGGAGGTTGCAGGAGAGGAATAAGGTTCTCATAGAAGGACGATTTGCAGATTTCATCGAACTTTTGTGATAATCAAGT
ATCTTTAATTTGTGAGTGGATCTGGCAGATTGGGATGAGCAAGATGAAGGCGAAGAAATGACGCACCAGTGGGAAGATGA
CTGGGATTATTGGGTGCTTGGTTGTACATGAAGCTTGATGAGTTGTGATGCTTGCTGCAGAAAATGTATGAGTTGATTTT
GGAGTTTGTTTAGGGGCCAAAAGTTTTTCTTTTGTTTTGTTGGATTTTGAAAATTGTAAAAGTGTTTTATTATTTATTAA
TCTTGTCGGCTAAAGACTAAAGTATGAAGCTTAATTGGCATGTTCTTGGAACTGAAATTTTGTATTCTGAAGTATATAAT
TCGGGTTCTTGAATTCAAA
>c13565_g1
GCAATGAGTTGGTAGAGGAGGGGTGCCTCTACTCTACACATAGGTTGTAAGAATCGAAATTTTCTGACGAAGATGTCTAT
CACTTCTGGGGTTAGGTTAACAAGCATAAGTGAGAAATTAAGACTCAATTTTCGGAATTCGCCCCTTTGCATGTCTAAAG
GAAAAGCAATTTTGGCTTCCGACAGTGATTGTGAGAGCTCCGGAAGCAATTCTGGGGTGTGTAATGCATCAGGGCTGATT
TCGTTGAAACGGGGAAGCAATGAGTTGGTAGAAAGGCACGCAGATGATATTTTTTTCCATTTGGTTAAGCCTAAAAGGAG
AAGAAGCATGCAGAGGAACTGTGGGTGCACCTTCCCTTCACTTGGTCATGCAGTAATGTGGTCTCTTCGTCAGCATCGAA
TACAGCCAGATCGTATGTCTTTGCCAAGTGCTTACACAAGCTACTGTTTTTGGGTTAGTGTTGCTGACTTAGCAAATGCA
CATTTTGGGCTTAAATTGAGTGTGCAGTCCGCACTTGGTTTGGCCAAGGAAATGAAGGAGGGTGGTTGTGAGTGTGGTGA
GGCAACGTTATTATTTACTAATAATATAGATTATGGGCCTGTGGTTGTTCCTGAATTCAATGAACTCACTGGGATTCAGA
GTGAATTCATTTCAGATGATGTATTGCAATATCTGCAAGATTTTCCAGATCCCTCTAATTCTCTTACAACTTTTGAGAAC
GCCCTGGACCCGACAGCCAGTGCCATTGTACAAGCTGGTACTTCACACGCCTTAGGAGCTTCATTCCCACCTGCCATTCC
AGATTCCTCTTATTCTCATGCAACTTTTGACAACGCCCGTGGAGTCCTAGACCCGACAGCCAATGCCATTGTACAAGTTG
GTACTCCACACGCCTTAGGAGCTTCACCTGCGAGTGAGCCAGGACCACCAAGAAAGAAGAAAAAAGCATTAGAATACATA
CGTTCTCGTTTGATGAAATGTGATCATCTCCCTAGGCGTACTATTTATGCAGCTATGCAAAAGTTTGAAGATAAGAAGAG
TGCACACAAGGTGTGGATGAATGATAGTTTAGAGCACAAGCTGGATTTTCTGGAGGCGGTGACCCCTAGGGATAGTATAC
GAAATTTCATAATTTGGCGCAGCACTTGTCCGGAGATCTCGTTGTTGCTTTAAAAACGTACTCTTTTAGTAGCTTTGTTT
GCAATGGATGCTGAACACATTTTCTCTCTAGTATTGTTATTTTATGCTCTATTTTAAAACTAGCTTTATTTGATCTCGTT
CTTTGTCTGGATTTCTTGTTGATTATCTTTGCTTATCTTTCATTTTTGTCTGGAA
>c85591_g2
TCTCAGATGCAACAGGAATTTCTCTGCAAAACTGAAGTTCGTGTCTCAAAATCCTTGAGAAAACTATATGTGTTCATAAA
CTGCTTTATAAGATAAGCTTAGCCAAACATTCTCTGTGTGTTCATGCAAGAGTACGTGCAGAAAGGAAGTGCAAAAGCTT
AGAAGCCGAATTGGAGTGCCTGGGAACCCTGCACTTGACCTGAGTTGCTTCTCCATATATTGTTGGGGCTGGATACAAAA
GTGGTAAAGGAAGAGGCCGAGGTTATGGCTATGATGGAAGAAGAGGAGGAAGAGGTTGGCGGTATGGCTATGGCAGTGAA
AGCATAATTGATCAACCGGCTATAAAGTGGGATGGCTCTCTATCTATTTTGAAGAGAGGGATTCTATATATATAAAAAAG
TTGAAGCTGTAGTGCCACTATCCAAAAAACCAACTTTTCTTTTTGTGTTTGTGGGGCAAATTTACTTGTTAAAATTGCTC
AATGTCAAACCGAATTTTCAACACTCATTGAATTTTTAAGGACATATAGTGATACTGCTATAGTTGGTCGACATATTGGA
ATTTATAATTTGAATTCTAATGTAATGTAGAATGATGATGATGATGTTTGATTC
>c94317_g1
CTTCTTCTTCTGTCTCATTGCTTATGAAGGTACAATTGCATAACCTCAACACTTCCAGATTCGGGAGTGCACATAGAATC
CTCCAGACTCCCGCTTCTATTAGACAATCTTTCAGAGTTAATTTTCTAAGAGTAGATGGATATTTTAATCTGCGAATAAG
TGTACCGTAGTCAGAACACCACATTAATGCTTTGAGTTTGTGAAGATGGGTGAGATCAACTACTTCACTCCCATAATAAA
AGATTCCCAACTTTTCTATATTTGGAATGCTTTCCAAGA
>c91931_g1
GATTTCAATCATAAAAAATTAAAATGTCTAAGGCTAATGCTGTTGGAATTGATCTTGGTACGACTTACTCTTGTGTTGGT
GTGTTTCAACATGGAAAAGTAGAGATCATTGCTAACGATCAAGGAAATCGTACTACTCCATCGTATGTAGCATTTACCGA
CACAGAACGTTTGATTGGCGATGCTGCAAAGAATCAGGTTGCGATGAATCCGGCTAATACTGTTTTTGATGCCAAGCGCT
TGATTGGACGCAAGTTCGATGATCCTGCCGTGCAGTCGGATATGAAGCACTGGCCGTTTAAGGTTATCCAAGGCGAAGGG
TCTCGTCCGAAAATCCAGGTTGAAGTCAAAGGAGAGATGAAATCATTTTTTCCAGAGGAGGTTTCTGCTATGGTTTTGGT
CAAGATGAAGGAGACTGCTGAAGCGTTTTTGGGGCAAACTGTTAAGGATGCAGTAATTACGGTGCCTGCCTACTTCAACG
ATAGCCAACGACAGGCTACCAAGGATGCTGGAACAATCTCTGGGCTTAATGTTTTGCGAATCATCAACGAACCGACCGCC
GCTGCTATTGCTTATGGCTTGGATAAGAAGGGTCAAGGAGAGCGGAACGTCCTGATATTTGATTTGGGCGGCGGGACCTT
TGACGTTTCTATTCTGACTATTGAAGATGGAATTTTTGAGGTCAAATCAACTGCTGGAGATACTCATCTTGGTGGTGAAG
ATTTTGACAATCGAATGGTTAATCATTTCGTTGCCGAGTTTAAGCGCAAACATAAGAAGGATCTCGCTACCAATCCACGT
GCGCTTCGTCGTCTTCGTACTGCATGTGAGCGTGCCAAGCGGACTTTATCCAGTTCTACTCAAGCAAGCATTGAAATTGA
TTCTCTCTTTGATGGCATTGATTTCTACACCAACATCACTCGTGCTCGTTTTGAGGAGCTTTGCGCTGATTTGTTCCGCA
GCACTATGGATCCGGTTGAGAAGTCTATCCGCGATGCGAAAATGGACAAATCGCAAATTCATGATATTGTTCTTGTTGGT
GGATCGACTCGAATTCCAAAAGTTCAAAAACTTTTGTCCGACTTCTTCTCTGGGAAGGAGCTCAATAAAAGTATCAATCC
AGACGAAGCTGTTGCATATGGAGCTGCTGTTCAGGCTGCTATCCTGTCTGGTGATAAGTCTGAGAATGTTCAGGATCTTC
TTCTTTTGGATGTTGCTCCTCTTTCTTTGGGGATCGAGACTGCTGGTGGTGTCATGACTCCTTTGATCAAGCGAAACACA
ACTATTCCGACCAAGACTTCTCAGACGTTCACTACATATTCCGATAATCAGCCTGGTGTGCTTATTCAGGTCTATGAAGG
TGAGCGTGCGATGACTAAGGACAATAATTTGTTGGGCAAGTTTGAGTTGAGCGGCATTCCCCCAGCTCCTCGTGGTGTTC
CTCAAATTGAAGTTACCTTCGACATTGACGCAAACGGCATTCTTAATGTCTCAGCTCAAGACAAATCGACTGGAAAGCAG
AATAAGATCACAATTACGAACGACAAAGGCCGTCTTTCCAAGGATGAGATCGAGCGCATGGTCCAGGAGGCAGAAAAATA
TCGCGGCGAGGATGAAGTTCAACGTGATCGTGTTGCTGCGAAAAATGGGCTCGAATCTTACTGCTTCAATATCAAACAGA
CAATGGAGGATGATAAGCTCAAGGATAAGATCAGTGAGGATGACAAGAAGAAGGTTCTCGACAAGTGTCAGGAAACGCTC
GCTTGGTTAGACGCCAATCAGACTGCGGAGAAGGATGAGTACGAGCATCACCAAAAGGAATTGGAGGCCATCTGCAATCC
AATCATCTCAAAGCTTTACCAGTCTGCGGGTGGTGCTGGCATGCCCGGAGGTATGCCTGGTGGAATGCCGGGAGCTGGCG
GTCCAGGAGCTGGTGGCGGTGCTGGAGGTCCAACCATTGAAGAAGTTGATTAAATTGAGTATCTCTT
>c86708_g10
CCCTAATTCCTCCTCCACCAGAAATCGTCACCGTCGCCGTCACTGAGGCAGCGATCGGGGCCGCTGCTGCCGCCGTTTCT
GAGGTCGGGCGAGGCCATAGACGTAACTTCCTCATTGGTTCTCTCTCTTTTCAACTCAAGGGAAGAGGTCTTCTTCTAGG
ACCGAGCCCTAGCTCTTCGTCCTTAGAAATTTTCACCGCTCTGCTATTTCTGGCAAAGTCAACGCTGCACCCTGACTCCG
GCGCCGCCCTCCCCTTCTTCGACTCTATTATCTCTCTTCCCTTTTTCCTTTCAAAATTGAGCTAAGCTCTTCTCTCTTGC
CGTCATAGGTCCGCTGCGGACAGGTGAACCACTGCCGCTGCTCTTCCGAGCGTTGGCGAAACCATCGCGGCTCTGGTTCG
GCCCGCCGTTGGCTCCGGGTTCACGAATCGCTGCTGAAATCTGGACGAATCGGCGAGGGTCGTCGTCTTCCTTCTAACTC
GATGGGGATGGGGCAGTCAGCCGATTCCTTCCTAAAAGCTAAGTTCTCTCTATGGTTATCACATTCTAATAATCTCAGTT
TGTTTCCGACTATGCAATTATACTGCTATGCATCATTCTATCTAACTACAAAACATGGTTGCTATGGGTGATCCATTATG
CATATATATATAAAGGTCCTCTGTTGTTTATAAAACTGATCATGTTGTTGATATGAATGCGGACTGAATTGAGTATCTGG
GGTAGCAATAATACCTTGAGTATTTTGTTGGTTCGCTATCGTTGGAGTTTGGAATGAAGCTGATAGGATCTGCAATAGAA
TTATATGCTGTTTCTGTTAATAATGCAGGGGAAAGATCATGGCAGGAGGTGGAAGAAGTAAAAGCCAAAGCTTACCTTGA
GAATTTGGCGGAAGTAATAATGGAGGATTCCTCCTCTTCGGTAATTTCCTTAGTGAAGAAATGAGAGTGAAATCAGTGTT
TATTGGCTGAAGTTGTAGGTTGTTGGCTATGAACTTGAGTGTGCTAGTGAGATGGTACGAAAGTAGGGTGGTTGACTTGA
CCACCTGCTGGTGAAGCAGCTCCAGCTGCAAAGGTGAGATGGGACGGTACAGCTACAGATGAGGGGGGGAGGGAGTTGCT
GTTGCAGCTGTTCTTCTTCCTTTTTCTCTTTACTTCTTTTTCTTTTATTCATCCAGATGATGCAATAGGTAGGTTGTAAA
ATATAGTGATGTGATGAATAAAATCCCTTTGTCTTGGTAAAACTGTATAGATAAATCTAATTCGGGTCTGCTAAATAAAG
>c90635_g2
CTGCCATCTCTCTCTCTCTCTCTTCACCGATGCCTCTCTCTTGTTCAAAATCGCTTCCGGCGCGGCGAGGTGCGTCCGCC
TCCCTCTGCCGCCATGGCCACGCTCCCCTACCATTTCATCTGTTCTCGATTGAACAGCACTGGCGGAGCCATCACCATGC
CCTAGCCAACTCTCTATCTTTTTCTCCCTCCTCTCTCTCTCTCTCGTCGTTTCCGGCGCGGCGAAGCGCTTCCGCCTCCC
TCTGCCGCCACGTGATGATAGGGAGCGAATTCGCCGGCTGATTCAGCGCTGATGGAGTGACCGAATTCGGTGCGTGGCTG
ACCAAGGAGTACGGCGAGATGACGATTGTTGAGATCTTGTTGTTTTAATTATCTCTATTTCATATTTTGATTGATTTGTG
ATTTTGGTGTTCGGCTTTGCGTCTGGGGAATTTTGTTGTTGGTAGAGGATTGTGCAGATCTGGAGGTGGTGGGCTTCGTC
GGGTTTGGCAGCGGTGGAGGCGGCAGATTCAACTCTGATTTGTTCAAGAAATTTGGAAACGCAAAATTTCAGATCTGGAA
TTTGGGAATTTTGGGAGAATCCTTTTGGTGTGCATTTTTTCGTCTGGGGAATTTTGCTGTTTATAGTTGTTGTGTTCTTT
GTATAAATGTGTCTGTTCAAATAGTTGTGATTCTGTTTGAACTATTTTGGGGATTTTTGTTCTGCCAAATGTAGTTTGCT
ATGATCCCCTTAATATTGCAGATTTTGATTTCTTTGAGAAAATGGACTTTCTGTCCATAGTTGTGAGGTTTGTTCGAAGT
GTACTAATGCTGTTTCCAAATGGACTTTGTGTTCATAGATGTTGGTTTGTTCGAGATGTTGATTAGATTTAGGATTGAAG
CACAATGAAGTCTACGGCGGCTGAACCACCAAAGCATCGTGGCTGTTAGATTGATTTTTCAGCTAAATTCCTGTTCGTTG
AAGAATTGTGTTCTGTTCGTTTAGAAATTATGTTTGTTCATTTAAAAAAATTTGTTATGTTCATCTAGAAATTGTATTGT
GTTCATTAAAAAAATTTGTTATGTTCAAGCTACATTGAATGAGCTTCAATCGAAACCAATCTTCTTTTGGAATTTTGGGG
CAATTCATGTGTCCAGTAAATTTGAATATATTTTCTTCATTTATAAATTATGATTCTTCGTTACATGATATTTTATTGAT
GATTGTAGTTTTGTTCGTGTATATGGTCGAAGAACATATTTACCGGGGAGATTGGGATATTGGGTTCTGAACAAGTTCAA
TCCTCAGACTTTTGAACTTGAATTTGATGCAAGGAGCAGGTTCAAGGTTACATAAAGTGATGTTCACCGAGAGGTTTTGA
TTGTTCATCACACTTTTTGTGATGTTCATCAAAAAGTAGGAGGAAGAAACACACCTTATCT
>c69603_g2
CTTCTTCTCCTTTTAGGCTTAACCTAGCAATTTCCAAAAAATTAAGCAAATTAGAAAAACAACCTTCTTACACACACACA
CATGTATGGCAACTATTTGATACCCTTGCCTCCCTTTGCCTAAGAAGATCAGCAAGAATGGTTCAAGACGACGTAACTTT
ATCAGGATCCTGCTCCTCTGCAATTTTTGGCCCCATATTCTGGGAGACTCTTTCCCGGTGTAAATCAAAAAGAAAACTCT
GTTCTGATAGATCGAAAGAGTCATCGAAGGAAATAGAGTAAGGGGCAGGCTTGCGATAGAAGATATTACACGATCGGGAA
ATCAGAAGCTTTAAGTAGGCCTTTGCTACCAGTTTCCAACCCAGGTAAAGGGAAGGAACCGGGTCACCAGGTTATGCAGA
ATCATAGGGAGTCCTACTAATCCGCTCATGCTAGGAAGGAGTTTGATTAAGTAATCCCGTAACTTTTTCAATTGATTCCA
GAAAGATCCTGTGAAAAACGCACCTCTCCTAACTATTTATAATATATTCTGAATAATCTTTTTCTAGATGTGGGAGAGAA
TTCTCTACTGTGGGGCTGCAGATATAATAAACCAAAAACATAGATAAAGGATTAACACATCTTCAGCCTAGGGAACGAAC
TCTAATAATCCTTTAAAATTTCACAAAATGCAAATAATTAGTACTAACCAAATGGAAAAAAATATCAT
>c84500_g1
ATATATCCCTTCACATGTAGCGGTATCTCCTCGTTCTTCCTATAACTGGGGATAATTATTTTGTAAATAGATCTATTTTG
TAAATAGATCAGCCAACTTAACTCTTAATATTTATATCTCCTGTACCTGTAGTAGTGGTTTCATTTGTCTTTTCTCTTCA
TTCTAAGGTGTTTGAAGATGTGTTCTTTCTGGTTCACTTTGTCTATTAAAATATCTGCTCCTAGAGCTGAAAAAGATCTT
TTATCATAATAATGAATATATTAACCAATAGTAGCTAGAATAACTTCTTTGTTCATCCAAGAGTTGGATTTTTCGAATAT
TAGAAAATTTTGCTATAATTCTATTACAGATTGAAAGAATTATATTTTAGCTCCTCTCAACACTGGCTGCCACTATTCAC
TCAACAATGTCACATGTACCTGATGCTATCTCTATCTTCATGAGTCTCTTTATTTTCCTTCACTCTTTTATTCTCATTTT
TTGAGGACCCTGTGTCATTTGATTTGCTTTCTGCCTATGTCAGTTTTGTGCCTTTTTTATGCACTGGCCTATTGTTGTTG
ATGTGTCTGTTCTAACACAAGTTTTTTTTCCCTTCTGTTTTTGCTTTTATTCCATCCGACGTCCAGGTGGTTTTTGACCA
TGATGGTAAGCTTGCTTTTTAATTATGTTTTATTCTCTTTATTCCATTTATTTATATACTAGTTCCTAATTTTGCAGTTT
ATATCTTCTTTATATTTAATACTCGTCAATTATCTATGGTTATGTTATGGTACTTGAGGGGCTGTATGATTATGCAAATA
TTGCTAAATCTTGTTTAGTTCATCATTTATCATGAATGGTCCAAGTTTGATTGGGTCTTTAATTCTTTCTGTTGTCCGCC
TCTAGGTTACTTTATGTTTTGTTCAATTTTTAACCATTTATAGTTCCATATCTTTCAACTAAGGACTTAAGCAAGAGATG
AATACATTACTGAAATTTTTAACCACCACATATGTTTTGTGACCTTGCCATGGTAATAACATCTCTTGCCATATCGCTGT
TACAGAACTTAGTTTTCCTCGACATTCTACTACACTTAATCATGTAATTTGTTTTAGCCGGCAGTCTCTCTTGGATCAC
>c69592_g1
GTTGCATCTGAGATGGGGCTGAGCATCGACGACATCGAGATTCAAGATTAGTCAAATTTAACGACTAGGAAAAATCCTCT
TAGCATCAAATTAGAAACTAATAACATCACAGATGCTACTGATTAGTCAAGTAATCTTTCATTCAGATTCCACATAGTAT
ATTAATTTTTCGATTAAGGAGTCAAAATGTGAAGCCGAGCTCACCGAGATGAATCTAGCGGGATCTGGCAACCAGCGTTC
GACAAGAGCGGCAATATGGAAGACGACGTTGCAGCCGAAGAAAGCTTCCAGGAGTGACAGAGCACCTCTACACGGGAATC
TGAGTCCGCGGAGAGGAATTGATCAGGAAGAGTGGCGCGGCGTTTCCAGAAACGATGCCAGATCGGAGGCGGACTGGCGC
CGGCGTCGATAGACGAGCACCGGCCTCACCGGTTCTTCAGCGGCGGCGGCAATCTGTGACAAAGGAGGCCTAGGGCTCGC
CCCTTTTTGCTTTGATTGCCTGTGTGTCGAGAAACTAGGGCTAAAGAGAAA
>c82387_g2
GGCGGCGCTCCGTGAACAGAGTGTAAGTGTTTATTTTATTTATTGCTTGTTTGGTATTTTCTGAGAAAGGCATATATTTT
GTGAAGAAGAATGGAAGATTTGTGGAAAAAAATGGTGGAGACCTGCGATTCAATGGTGGATTCAATTTTAGTGTGAGAAA
ATTTATATGAAAAATATGTGATTTTTCGTGTCTGTATTGAACGATGCATAAGAACGAGACGTGAATATTTATAGATTTGG
GAAATTCTGGTAATCCCCTCTCATCCACCCCCTATATCCCCGCCACCACCCCATTCTCGTCGTCGGCTGCGGCAATTCCG
ATAATCCCTTTCTCTTCACCTTTTCACCTTCTATGTGTGTTGTGAGCTACCTATATCTGATTTCAAAATTGATCTTTGCA
CATTGATTGACCGAGTAAAACGAATCTTGCCACGTTTTTGACGTGATTAATTCAGCAGGATTGACACCTTAAAGATTGTT
GTTTTCTCTCTCTGCATTCGAGGTTTTCACCTGCACTTTATCTGCAAACTATTTAAGGTATAAACTACACATTTGCACAG
CTGATCAATTCTTGATTTGGCCATTTGATTGAGTAGTTCTTGTTAGAGCCTAATTCGTAGTATATGTTGTGATTGCTATG
TGTGAAGAAGATGATAATTCTTGTTGTTTTTCAGTGGCATTGCTAAGCTGAAGTTGAATTCTATTTTTTCTTATTTGTGA
TTTATTGATTAGGCTGCATTTGGTGTATGGAAGAGTCTGATTCCGTGAGCAAGCAAGATGATAGTGAAAGTTGTCAAGGT
GGGATGGGTGATAATATCGTCCGAGAAAGAGATATGCAAGCAGGATTTGTGGCTTTAGAATGAGTTGATGAACAACTATT
CATAGTGTTCAGACATTATTGTGTGATATTCATTACTGAATAATATTTATTCAGAACTTATTCATGTTATTTAGAACTTA
TTTATAACTGAATAGCAGTTATTCGAAAGGTACACTAGATTATTCAGAACTTATTCATGTTATTTAGAACTTATTTATAA
CTGAATAGCAGTTATTCGAAAGGTACACTAGA
>c90078_g5
TCCACAAAATGCCCAAACCCTAAGCCCATTCTAACAAAATCTGAAATTGAATTACACACTTACATTTGAAACCCTAAATC
CTAAGCTAAACTGATAACAGCCGCCCCAACCCCAATCCCCAATCTCTTGACTCTCTCTCGGCTGAGCCTGACCGGCGACC
GGTAACTCGCACCCCGGCGCGCGCGACAGGAACAGCAGCAGAGCAGCACGGAGCCGCCGCCTTTATCTATCTTTTTCCCA
ATCTCTCATCTCTCTCTCGGCTGAGTCTGACCGGCGACCGAGAGATGCGCACCCGACGCGCGCAACAGCAGCAGCAGCAG
AGCAGCACGGAGCGCACCCCGGCGCGCGCGACAGCAGCAGAGTAGCACAGAGCAGCAAGGAACCACCGGGAATTTCCGCC
TTTAACATGGTTGGTGTTGCTATTGGAGAGACGACTTGATGTTGGAGCAATATCTATGAGAAGAAGCTGTAAATTTACTT
TTTTATGTTGTATTGTCATTCAAGACTTGTTACATTTTGAATTTTTGATGCCTTTAGACTACCTGAAAGTGCATGTTTCA
TGTTTTCTATGTTTTGGATATCCAAGATTTGTTATAATTGATTTGTAGAAATACTTTTCGTAATGGAATGATTTGTAATG
TTTTTC
>c60091_g1
GCGATTATTCTGGGTTTTTGGCTTCTAAATCTACAGAGAAAGATGAGGATGACTAATCTATTGAAAATGAAGGAAATCCT
TTCTTTTAAGAAAAAGAAAAGAAGGGACTTATCTAAGTATAAGTCCAAGTTGAAAGGCAAGATGATTCTTTCAGTTTCAT
GGGGCCCATCAGTTGGACTTGCACGCTATGAAGAAATACTACATGGGCTATGGCGTGAACCACCGAAACCGAAACCAAAA
GATAAATCGCCGTCGACTAATGAAGCTGATTCCGGGTCAGACCCGCTGCAATCGGGGCCACCGCCATCGGAGTCAGGGCC
GCTGCAATCGGGGCTGCTGCAATCAGAGTTGGGGCCGCTGCAATCAGGGCCACTGCCATCGGAGTCGGGGCCGCTGCAAT
CGGAGCCACTGCAATCGGAGTCGGGGCTGCTGCAATCGGAAAATAGTATAGCTGATTGGTTGGAGAAATTCCCACGTCTG
AAGGTAGCTCTTAGGCGATTCATGCCCAGTCGATTGTCCTGCTGTGATGAAAAGGATCGTTGGACAACACATTACGACTT
TTGGGAAGCTGAATGGCGGAAGCATGGCCCGAAAGTGGGCGCTGAGTCTCCAATAGTTTATTTTCGCACTATGCTCAGCC
TTTTCTCTCGCATACCACAAACTTCTGCATTGGGGTTAGGTCCCGGGGCACACATACGTGTAAAAGACCTAAGAGAATTG
GTCTATACAAAGGTAAACGCTCGGCCAGAAGTCAAAGCTTCAAAACGCACAAAAGTTTTAAGTCGAGAATTTGTAAGACT
AAGATTTGAACTGGAGGAGCTTCGTTATTACATGGTTGGACAACAATTCAAGGATAGTCCCCAGCCATGGGCTGGCCATT
TAAGAACTGAATTAGAGTCTATGTGCCTACACGAGCAACCAATCAAGCTCAAACATGTTAGAAAAAGCAAGCAAGAAAGG
GATAAGAAACGTCTAAGTGCTATTACCGAGAAAAGCATAGCTGCTAAAGAGAAGATTTGGGGCTTGGAGGAGGCTGATGG
GCAATGAATTGGAGGGGGCTGATGGGCGATGAATTGAAGGAGGCTGATTGGCGATGAATTTTGATGGCTGATGGGTGATG
ATTTTTGATGGTATTAGATGGATCAAGATAGGATAAGCAACTTAACTCAGTAAATGGGGTGGCCCTGTACTAGTTTATAT
TATTCTCTGAATTTG
>c72034_g1
CAATTTCAAGCTCAGCCACTAAACCCAAAATTATAAGAACACTACAGCGGCATTCTCACGATTACAAAAGACATCGCAAA
TGTTCATGACAGAAATAAAAAAGCATCCATGACAAACTGTAAAAGTATTTGGTTCATACATGCCACAAATAAAAATATTG
TTTGTTCATACCAACCACTCATTTATTTCTCCTAGCATAGGTTTTATACTTTTGATTTTGATCATATTCAGGATTCACAT
TTCTCGCCCTCTTTACTGCGGTATCAAGAATGTTACTTTGATCCAAATGCTTCTCAATAACCACATGTTTTTGTTTCTTT
GTGCCATCTCTTGCTGGCTCATCTCTACTACGCTTCAGAATCTCCAGATTCTCATCCATGGAATGGCTTGTGTTCGCTGC
ATTGGGTCCTTCGTCATGCAGGCCATGAGGATTCTCCAGATTCTCATCTTTACTATTATCCTGATCTTCAGAATGGAGAT
CCATAGTCTGCTGGGGTGACACTAGATTGGAACCTTTGTCAGTTTGTCCTTCAAGATTCTCATCCATGGAATTGCTTGTG
TTAGCTGCATTCGATGATGTGAGAGATTGGGAGCCTTTCTCTGCCATCAAAATTTGACATCCCTCTCTAGCTGAAGCAAG
AAGTAGATCCCAACTATCTTCACTTACCCCAAGATATTTTCTCCCCATCTGAATAACACTGTCAGCATTGGATATGCCAT
GCTTTTCCACTACCGATTTCAAGCTAAATTTGAGAAAATCAGCTGCAATATCTTCAAGCATGTGGTTGGCAAGGCGCTTA
TGCACAGTCATTGAGACACGGAAATTTCCAAAGCTCTTAAACTGGTTCTCTCTTGAATAACATTCACTGTCTTGCTGGCA
ATTAAGTATTTTATCAGAACCCACTTGTGTAATAAGGCTTGCCCAGTCATCTTCCGTGTGCACAGAACACAATCCATGGT
ATTTGAAAATCGGGAGATCCTCATGGTGATCTTCATCTTCAGCGATATGTATTCTCATACAGAACCAAGCCTCAAGTAAT
GGTCCCATGCATCCGATTTGTGCAATGGGCTTTTGTTCTTTGACATTTTTTTTGTAGGTCTGTAGAAATTCTTCCAACAC
TGCAAGTATTTCTTGTGACCAATTGATATTTTCTAAGTTTTCTAACCTTTCACAGAGTAATACATCTCCCTGGGAGCACA
GGCTCGAGGTGGCAACCTTTACCACAAAAACTAGGATATAAAGGTTGACAAACCTCTTGTAATCAAGCTTGTCATCTTCA
TTATTTATCTTCATTAATCGTAGCACCTTCAAGATGTCATTACGATATCTATTTTTCAACCCATGCTGAGTACACCGATC
CGTGAAGTATTTAGGGGACTCTTTTGATCTAACTCTCGTTACCTTTGGAATTCTGTTTCCAGCAGAAGGCAAACCAAGCA
AATGCCCTACCTCTTTCACGCACAAACTCATCCACACTCCGTTTATACAAAACATTTTATTATCTATATCGTATAAATCA
GCTATGTGCGCGAACATGAAATAGTTGGTATTTTTCTTGGTCTTTTTAGGAGGGAAACATAATCGGTAGAATGGTGAATC
TTTCATCATCTCCTTTTTTTGTTCTACATCTATTGTCTTCTTCTCCTCAAATAACTCATGGAGTATGCCAAGGTTGAATC
TACACTCAAGCTTATTTTTGGAATCTAAAAAAACAATATTATAACAATAATTTAAAAACAACATCACAGACCAATCAAAT
TTACAGCAAGCACTCAAGATTACCTCCCATAGTGCAATTGTTCGGTTTCGTCAAAATAACTTTGCAGCCTTGCAGTGTCG
GAGCCTTCGACTTTGTCTACCCTCTCAAAAAATATTCGAGCCCGGCAAGGATTGTTCGTCGGAGTATCAATTTTAA
>c87746_g1
CTATAAAACACCAACAAAAAATCAAACCATAATATCTCGTAACTGTCTCATAAAAAACAATGAATTGTCTATGTAAAAAA
TCAACCCATAATATCTCAAAACACACTCGTAGATGTTATAATTTATTATCACCATATAAGAACTCCATCAAATTTTGGTG
CATTCTCTGCCAATTCGGCCTCATATGTTGCAGATGACTCACGCAAAATATCATCTTTATACTTGTTATTCTCCCACGAT
ACAATCGTTGCACAATATCTCACCCTCAGCAATCTCAGTTGATGTCCTTCGAAAGTCTCCATATGCCTCATCACATACAA
CCCAACATCCTTTGAATCGACGCTGGATGACAAATTAAGGTCCACAACTTCTACAGTCGATTTTGAAACGGATGCCGAAC
TTAAAGGTTCATTGTTGTTGGTTAGAAACTCCACCAATAATGACCGCATAATAGAACACAAGTCCTTGTAGTTGGAACCA
ACAGGATGTTTCTTGACGACAACAGAAGTGTCTATGATGAAAATAACCTCCTTCGGTAGGTCAATACATAGAACATATGC
CCAATCGTCGGCAAAAATAGGGAAAACGAACATATCAATAGAGCCAAGTGCATTTGTTTGATACAAGCGCAGCTCACGAT
CCATTCCCTCGAAGAATAGACTCCGCCGTGATATATATGACATTCCAGTCTGGGATATGCAATCGATGTATATGTCTGTC
GAGGCAAAAAACCGCGTTGGTTTATTGGAAGAACCAGTTGTAGAAAAATGATTCAGGATCGTGGACCATGCGTTAACTAT
CGATGGTTGGACTACAGCCCCTATTCGGAGACAAACTAGATCGAATCTACACAACTCTATGTCCTTGAACATGAAAATAA
CCACCCCTTCCGCAAGAAAATCACTGTATAGACAATACATGGCAATGGCTTTCTCTCTAATGCTTAGTGGTGTCGTACAG
CATACAACATTATCGATATTGTTTGCTCTGTAATGCAATTTCCTAACAGGAAAGTCCTTCCTCACACAACCATAGATTGG
TGATTCTCCTCCTATAACATTGGATGGTGGTTCAGATGAATTCTCGTCCAACGGACAAAGGGCTGAACGCAGCCTATTTC
CATATCCTGCCGTTTTAGATGGTGTACAACAATCTTGGTTCTCTTTGTTTCCTATGTTAGCACCATTGTAGCTCACCTGA
TTCATACTCGACATAATTTTAAATTCAAAACTGTATTTCCCACGATATATTTAAATATATTCCAGAACATACCTGTACAA
CACCTTGCTTGCTCGACGAGGGAGGCGTTTCAAACGAAACTGGCACCTCACTCGGAATAACAAATTCTTCGTCCGCAACA
CACAGATCGAAGCTTGGGATTTCTAATTTATTTGTGTCGACAATCTTTGGCTTGGATAATGCTTCAGCCGACGTAGCATC
CATCCATGCATAGAACTCTTTTGGGTATGTTATATCGTCTTCCAAATCCATAATAACAGTTGGTTGTTTCTCTTTCTTCG
GCGTTGTAATCTCTATACAAACCCCAGTCAGTTTAAACACTTCACCCAAGCTGTCTCTAAAGAATTTTGATCCCTTCTCC
TTTGTTGATGTACTGTTTGCAAGAATGCCCAAACGAGCCATACGATCAGATATAAACTTAGCATCCTCCCTAAGTTTTTT
CGATATACTGTAATCATCATCAGCTCCTATTTGTTCTTCGCACTTTTCTGGGTTCTTGACCTTCACACCATACCTATCTG
GCAATGTCAGCGGTCCACGTAATCTTCCAATTCCAAATCTTTGTTTCGTCATCTCTATTCGTTGACGTTCACGTAGATCA
CTGCTTGACCAGTTCATCAGAATAGGAAAAACTCTCTTAGTAATGGTGCCGCTGATGTTGATACGATCTACATAAAAAAG
CACCAAAAAAATCAAGGGCCCTGTATACATCTTGGTCTCATCGCCACCCCAGGTATCTCTATTCTCAATCAGACTTCGCA
CCATGTATTCTGCCCAGTCCCATTGAACAAGTTTGTCAACATCACCAAGTGTATTCAATATATGAGGGTGTACCGTGCCA
TTCGAAATGCTTTCAAATATGGAGAAACACATAGCGATCATAAAATGTCGCTTAAACCAAGCCCCTCCAGTCTTGCATTT
CAGCATTTCGTTGACTACCAAACCAATCTTGATCTTATCTCGATTCTCAACACGAAATAGAGAAACCCACTCCTCAAACA
GTTCATTACTCGTTTGTCGGTCGAATCTTTTGATCCTCTGAAATCCTTTGGGTATACCAAACACACGATATACATCATCT
TTCGTAACCTTTACTCGAAAACTAGTACTAATCTCAATTTCACACGTCTTTGGGTTGAAACTGTTTAAAACCCAATATGC
AAGACGACCAGGGAGCTCTTTCACCCTCAATTCAAGGATGTTACCAAATCCTATATCCCTAACTGCATCCTTCTGAGCAG
GATTAAGTTTCAGCAATGCATCGTGGAAAGAAGCAAGGGTTGTTCGTGTATTCAGAGATAAAACTTTATTTCTCGTTTCA
GGCTGTACAGACCCGACTTGTTTGCTTGAGGCTACAGATTGTATGACAGGAGCATCATCGATTATAATCAAATCAGACAT
CGATTTGGACGCTTGGTGAAATTTGGTACTGGTCTTCGAATGGCGTTTGTAGTAAGATGCACTATTGTCCATGTTTAGTT
CAATCTGAGATATACGACTAGCAGCACGGAAAGAAACTTTTTGTTTACCACTTTTCAACAGCCTGGACTGCTGATTAGAA
ACCACCTTCTTTCTTTTCTTTTCTGGTGACATAGAGGAATCACTTGTTGTATCTGGTACAATAACCTCATTGCCATGAGA
CGATTCCATAACTTAATGCAGACGGTGGATGAATTGAACTCCTTGGATTTTTTCGATCGTAAACATGAATTGGAAACCCT
TACTCGTAAGAATGGTTCAGTATATATGTCGATTCCAATCTTCTGTTCAGCTTTAGGATTCAGCGAAAACCCAGAAAATC
TTG
>c88452_g5
TCGCCCCACCACACGACAACTGTTGTTTCCGGATTTATGCCCAAATAATCTCCTTCTTCCCCGATTTTTGCCCTAATTTC
TCGCCATCGGTGAACCTCAATCGAGTTTGTCGATTGGCCATCTCACTTTCTTATCTTAAATCTAGTTTGGACTACCACGA
TTCGTCCTCTGTTTCTACACAAGGCACAACGTTTTATATCGTTCCATCTTTTTCAAGTTTACAGTTTGTCTTTTTCACTA
ATTTGGTTTGTGGGTGTGCCTTAATTTGTGTTATTAGGATTGTTTGGACATTATTTTATCATGATTTCTGTAAATATATG
CTAAAGTTATTCTTTTTTGGGCTTAGTTGGAGTGTGTTTGTGAGAGTCTTTGATTTTATTTTAGTTGTTGGGCTATTTTT
ATTTTTATGTGTGGATTTGAGTTTTTTACTGCAAATATTTATACTTTGTGTTGTGAGATTTCTGGTTGTTTAGAATGTAA
TGTAATTTGGGATGAATGACATCATACATATTTCCTCTGGATGGATGTCATTGTAAGCCTCGTGCCATGTTGTTTGCAAT
GCTTGTAACTTAGTATGCATCTATGACATATTGACCTTTCATTCCCCCTTCTAAATTGGTTATTAAAACCATTAGCCATA
TTTCAAGTAATGTCAAACCAATCTGAAAATAGTGAACTATCAATGAAGAATTGAAGATCCATGGACCATGACCACTAATG
TTATCTACGTTAAGAGATCAAAGGAGATTTTTCTTTCCCTAGACATATATTAAAAAATAGATGTTTTAGTAGTTGTAGCA
CTCTTGAATCTTGATATGTTATGTTGTCTATTACCTTCAAAATGATATGTTAGGTATGCTTCATAATAAAATGGGAGACT
TTTAGTAGTTGTAGCACTCTTGAATCTTGATATGTTATGTTGTCTATTACCTTCAAAATGATATGTTAGGTATGCTTCAT
AATAAAATGGGAGACTTTTAGTAGTTGTAGCACTCTTGAATCTTGATTATTGCTTTCCTATTCTTTCTTTTATTTTTGGA
GTGCTAGCTGTAGACATATATTTGATTCATCTGTTATAGTCGTCTTATTCAGTTTATGGAATGCTATTTATGAACTTACA
TTTGATTTATATGTTTCTATAACCATCTTCTTCTGTTTTTTGAGTGAGTAGCTATTAGATAGGAGAAGAAATGTTGCCTG
ATTGATC
>c90891_g3
ACCACACCCTAGCTCAACAACAGCCGCCTACCACTTTCTTCTCCAAGTTTCACTCGAGCTCCCCTTTTTAGTCACTTCTC
CGGCGTCGCCCCACCTCGACCGACCCTACACGTCCCCTGCGCCGCCTCCATATCTCTTCCCTCGCTATCTCATCGGCCGA
CGCAACCACAAAATATCCCTTTTGTCACCTATCCCCAATTCTAAAACCCTAGGTGTCCCGTCGCCGCCCCAATCTCCTCC
GGTCAGCAAACTCTTGCCCGATGTAAATAGTATCGTGCTTCGCCGCCGCTATGAGCCTCCGGTCTGCCTTGCTCTGCTTT
GGTCCAAACCCATACAGGCAGCAAACATCCACGCTGCTATGAGCTTTCTACGGTCGCCCTAGCGCGGTGCATCGCCGCCG
CACTGAGCCTCTGGTCTGTCTTGCTCTACTCCGGTCCATCGTGCTTCGTTGCTGATGTGAGCCTTTCTCCGGTCGTCCTG
TCGTGACTACATTTTCCTAATATGAGTGGACCAGCATACATCTTTTTGGCGATTGA
>c87480_g1
GCCTAACTCATTTTTCCCTCTTTCTCAAACACGGCTGAACAACACATCTCTCTCTCTACCTCACGTTTTCTCCTCATCTC
TGCCCAAAATCCGCCGCCGCCACTTCCCAAAGTCCTGCGACTGGTCGCGCCTCCGCGGCTCTGAAACTCCGGCGCTGCTT
CTCTCATCCAGCCCTCCTCTTTTTTCTCCACACAAGTCAGACGCACGCATGTCCAATTGAGAATAGCAACCGAGCCCTAG
TTGCTCTCGATCCAGTTCAGGTAAAATCGCCATCGCCGCTGCTTTCACCATTTCCGGCAAGTCGACGCTGTCTTCCCAAT
GTCGATCGACGCCTTATACCGAGTTCCTTTCCTTCGTTCTGGAATTTCGCTCAAACACAAAGCTCCCCGTTCGTGAATGA
CTCACGCGAGGTTGGCTGCTGCCGCCTGTGAAATTGGCGAGGCCAATGCTCAACGGCACCGTCACCGCCGGGGCTGGGTC
CAGCGGTTACAGGAGCCCCACAGTCGCATCTTCCTGGGCGGATCCGAAGCCGCTGAAATCCCGGGTTCAACGCCGCTGCG
ATTTCCTTGGCCAGGGTGCGACCCCAACGCTACTCTTTCTTAGACCCACGGCTGAGGAGGTCCTCTCCCCTTTCTCTTTC
GGATACTGCTGCGCCTCCTCCAAAATCCACCGCGCCTCCGCGGTGTTGGAAATCCAACGACGCTGCATCATATCCAACTT
TCCCGGAAAAGACTTAACAGGGAGGAACTATGGTGAAATGGGGATAATTAAGAAGGCATACCTTTGAAGCTTGCAGAAGC
TAAAACGAATTCTCTCTTCTCCTCTCATTAGAGATTTTGTGTCAATGAATGAAGAAGGGCTGTTGGTTGATTCTTAAGCT
TGGAGTGGGTGGTTGGCTGAAATGATGGGGCAGCGGTAGGGGTGACTAAATGGCCCTCTAGGTGTACCTTGGCATGTTGG
AAATGAAAGAATCCATCAGCATAATTTAGGGGTCAATATCTCAATCAAGATCCCAAATTTATTTGTTTCCTTCTTTATGA
CTTTCCTTGTACAAATCATTTCATCCCTATAAAAGGGATTGCTGTAATTCTCTAAAGGATCAAGTAATACAACACAAACA
ATTCAGACTCCTAAA
>c84428_g1
CCGTTTATAAAACATTTGAAAATAACCGTATAATAAAATGTTTCATGCTTAATAGTATGCATATGAAGCTTTTAAAGCAC
AAACCATACATCATAAGCATACAAAACTTCACTTTCTTTAACTGCCTCTACTATTGGTACAACTTATAACTGTATGATCG
TCGAGGAATTTTCTTCCACATACGATTCCCTTCATCAGAACTGAGGAACCTGGCCAAGTTCTACCCAGTTCTGACTTCCG
TGCGCACTACACTCTGGCTAGTACTAGCACAGAGCACGATCGTTAACTCCTTGTTAATTGGCAAAGCCAACTTCATGCCA
GTTAATAGCACATACCCAACAGAGAGTAAAACATTGAAGCATGAACATTCACATTTTACTTTCATAAATGTCAGAGCTTA
GTAACTCAAAAAGTACATTTTAACATAAACACACCTGATATACAAGATGGTTTTGGTCTCGCTATAGAGTGGTTCCACTT
AGGTATCTTCTTCAGTTGGGCCTACAATATAAACTTTAGGTTTAGTGTCGATAAACTAAAGCTACAACATTATCATATAT
AATCTACTCTTCATCATAGGTCTATACTTCAATCCTAGATTCGCAACACTGACTTAATAAATTATGAAGTTTTAGTATAT
CATGAGTATGCATGCTTTTTACTCAATAGTAACATAATTTCTCAACTAAATGCAAAGTACATAATCAACCTTCCGTATTT
CACTCAACTTCAAAACATATTATCAATTCATTGAAAATGAATCAGAGAATATGACATATGATTTTGAAAACCTCTAGATG
TCTATTTTCTTTTAGAGGAAACTATGAATTAAAATAGTTATTAGGTAATGAGATGTGTACAATTTAGTATAATCTACCAA
AAATAGACAGTTTCAGACCATATAATTAGAAATTACTTGAAAAATACTAAACCTCATGAAATAAAGCTGAAATTTAAACC
ACAAGATCACAACACATTATACTTAATATGGAAAAAGTTTCAGATTAATATAACTATATATGACCTTTCAAATAATTTGT
CAAATATTAACCAAAATAACTGTCCAAAAATAACACTCTGCAAACTAACTCATTTAGAAAATTTGTATATTATTATATAC
ATTAAATAAAAATATAAACTATACATTTACAGAAACCTAAGAATGTCTAGTTACAGTAAAAATAAAATGGCACTCAAAAA
TACCAAAGGAACAGGGGTTTATACACCATGAACTATAACTTAGCAAAACTGTCCGATTTTGACCAAGCCTTTTAAGACTA
CCAGTAAACATATAAGATGAACTCAAATAACTATGAAATTTTACATGAAGGATACAAACACAATAAAGTTGATTCAGAAA
AATTTTCAAATCAAAAGGACCATTAAAACGTATCGAATCATTAAGTGAAAACCACTGCCGAAACAGGGTATTTTTCACAG
TTTTCGCAACACTTTTCCACAATTTTTTTTAAAATACTAATTCTTTACGAAAAAATCTGAAAATTAATATTCGAACACTA
GAAACACTATATTACGTACAGAAAATTTGAAAATCCATATTCCTTCATGTCAACTATAGGAGACGCTCTCAACAATTTGA
ACAAAAATTCTGGCCGAAACAGGGGATTTCAACCCTTATTTCTATATGTAATCTCTTTATACCAAAACACAATTATCATG
ATTCTAACATAAATCTTTCATAAAATTAAAACTCCACATACACACATAACTTCAAGAATTAACAAGAAACCATAAGAAGC
ATGAACACCTTAATTTGTAAAACTCTAAGATGTATTTTTCTCCAAACTTGGTTGTTTCAAAGGGATGAGGGAAAACTAAA
TGAATGAAAAGGGTTTCTAGGAATTGAAAATTAAGTGATAATATAATAGAAAGGACACTTGTAATTCTCATGTGAAAATT
TCATATTAACTTGCCAACACAACATTTTCTAGAAACTTTTATTAGTTAAGCATATAAATCCATTTAAATGTTTTTTTTTT
TGGCTTATATTTAGTTACATATATATAGTATAACACACGCACACTACACAATCACACACCACACACATATTACATGCACA
CGCACACACACATGCATATATAATAATAGAGTAGGGAATTTAATATTATAAGATACATATTTGCATAAATTATAAGTAAT
AATAATGTATGATTTA
>c92926_g2
CTCCAAGGCGAGTTTCCAATGCCCCCCCAGTCAGCTGTCTATGTAGATTACTCCAGCAATCACTTTCAACAACCCATTCC
AGTTAACATAGGTTACTTTGTTTCGTTCACACTGTTCTTCTCTATAGCAAACAATAACCTTGGTGGACCAATTCCTCAAT
CTCTTTGCAATGCAACCTACCTTCAAGTTCTTGATCTCTCTCACAACAACTTGACTGGTAGTATACCAAATTGCCTCATA
AACAGTTATAGTCTTGCAGTGTTGAATCTGGGGAAAAATAATTTCGTTGGTGATATACCAGATTTGTTTTCTTCCAGCTG
TGGTTTAAAAACTTTGGACCTCAGTCAAAATAACCTAGGAGGAAAAATCCCACTGTCCATGGCCAACTGCAAATCTTTAG
AAGTCTTGAATGTGGGAAACAATGGGATTGACGATACATTCCCATGCAGGCTAAAAAATTCTTCCAACTTGCGCGTTCTT
GTTCTGCGCAGCAATAAGTTTTATGGGGACATCAGTTGTTCTGAGGTCCATGGGAGCTGGCCAAATCTTCAAATCATCGA
CCTAGCTTTCAATAACTTCAGTGGAAAAATACATCCAGGTTGCATTGCAACTTGGAGAGGAATGATGCTAGACAATGGCA
CACAGTCGAGGGAAGACCACATCCACTTTGAGTTTCTGAGAGGCTTATACTACCAGGATGCAGTGACAGTCACTATCAAA
GGCCTAGAGCTGGAGCTGGTCAAGATTTTGACAGTCTTCACTGCTATTGATTTCTCTTGCAACAATTTCAGTGGAGATAT
ACCTGGAACAGTTGGAGATCTGAGTACACTTTATGTCCTCAATTTATCACACAATTCTTTCTCAGGTGTGATTCCAAGCA
CAATTGGAAAGCTGACACAGCTTGGCTCATTGGACCTTTCGACAAACCAGCTAACAGGGAGAATTCCAAAAGAACTTACA
AGTCTCAACTTCCTTTCATTCTTGAACTTATCCTACAATAAGTTATATGGAATGATCCCAGAAGGTCGCCAATTTCAAAC
CTTTGCTGCAGAAAGCTATGCTGGAAACTCAGGGTTATGTGGATTCCCTTTGAACGCAAGCTGTTCACCTGTTGCACCAA
AGGCAAAGCCAACAGGAAAATGGAAGAG
>c87542_g1
CCGGATATGTTTTTTTTCAATTTCCAGATTCCGGCAACACTCTATCGGCGATATCCGCAATATCCCCAATCAGGCGTGTA
ACATTTCTCGATCCTGACCCAATTTTTCATCATCGAGAATTCTGAAAAAATCTGAATCGAGAAAGAGATTTGTGAAAATG
GGGATTCGTTCTCTCTCTCTCATCTCAGAGTTCGCCCCTTCTCTCCTCAAAATCCGCCGACTGTTCCAACCATGAAATTC
GCCGACTGTTCCAGCCGCCACCATGGCTCCTGATAATCCGGCAAGGTCCGGCGCTATTCGACCTGTGTCGCCTTCTGCAT
CTCTTCGTCTCGGTTTCTCTCTTCTAAAAAGAAAAAATCGCTACTCTTGGTATATCTGGATCTACGATGGGAAAAATTGA
ATCTATGCCTTGATTTTCTCGGTCTTCTAGCCACTGCAGATACACGTCTCGGTCTCTCTCTTCTCTTCAAATACTCCGGT
CAAAAGATGGCTGCGGCCACTCCCAACTCTCAAATCATTCATCCTCAGGTCCGACTCTCTCTACATGACTTCACCGGTCA
GCTGCCATCTCAGAATCCCGGCGGCGTTGCCGTCGGGCATGGATCCATCCTTCTCTCGTCGTCCTCACTCTCACAAATCC
AGAACGGATCTCTCTCAATTTCTACTTTCATCTAGAAAAGTCGAGCTCGACCGCTGTGACCCAGTGAACCTAGACCAGGT
TCAGCGCAGGTTTCGATTGAAGCCGCCGCCCTTCTTCCATGACTTTAACCTCCGATCGAAGACCCTAATCGCAGCGGAAA
CCAGCCACCACCGCCACACCGAGCTCCCATCCTCTGAGCCGACCATTGGCATAGGGGAAAACCCCCAATTTTCTTACTCA
ATATGAATTCGTCAACAATTTATTGCAAATCTTGGTAAATCCTGATGGTTATTCATGTTTCCTTGTGTCTCCAGCAAATA
ATCGCTAAGTATGGGCAATCCTCAGTCAAATGCCGGGCAGAACAACCCGTTTATCTCATCGAGTTTCTTCCTCAAAGGGG
GTGGGTCTCCCAAATTTCTTGGAAACATTTTGGATCTAATTTAAGAATCTTCGCGTCAACAACAGATATTTCGAAGACAT
TGGAGAAATATGAAGCCTACGTTTGAAATACCTTGGGCGATGTGATTCTAATGTCTGAGAGAAGGATAAATCGGGAAAGA
GAGCTCCGCTGTTCGGGCAGGGTGTTGAGTGCTGTCACAATGCAGGTCGCCGGCCGTTGGCTGTCGGCTATGGTGGAAAT
CGGGCCAACTTCGCAGCAATTTCCGTTGCAGTTCACGGGCTCATCTTCATTGCCCCGAGTTACGATGCATGACGAAAGTG
TTATCGCCGCTTCATTCTTCCCAGTTTCAGAGCAGAGTAGCAGCCCACTCCCTTATAAAAGCTAAGTTCTATTACCTCTG
CTTCTGCACAAACTTTGAAACTTGATATGATGACTTTGATTGAGGATATTGTCATTTATAAAGGCTTTGCCTGATTAGTC
GCATGAAGGACTTAGTCCCTCAGTTCGGTCTACTAACTTTGCCTAAAATCTTGTGTGATCTTGTTTGATATTTTGTGCAA
GGGCATGTTAATATCACGACAACGTGGAAGGCTTGATCTCTTAAAGAAATCATCATTGGGTGAAAACCTTAACTGATGGC
GGTAATGGCTGAACTCAATAGCTATAGAATTCTTACTTCACGCAACCTCAGCAAGCTGGAATATTTCTGCCGCAAGGGAG
ACACAACAGAACAAGTTATAATCCTAATAAAATATGATTGGGGAGGAAAAGATGGATCGAGGAAGGCCGCCTGCTTTGTC
TTTGAACTTGAAAGATGATCAACTGCTGGTTGATAATTGGAAGCTATATTGAGCCCACGTTTGGTTGGGTGTTTT
>c51218_g1
AACATGCACCAAAGCCTCTATCAGGCTGCATCACATAATACAGAATTTCCACAACTATCTCTCAAGCAACAAATTGTCAA
CTTTTGACATCTCTTAAAATGAATACAAATGGAAACGGATACACTCCTATTGTGGTCTAGAAACTCGTTGAATACCTCAA
CTTGAAGTCACTGAAATGAAACTACAAAACCCCAAAAATTGGGAAAGTACCTAGCCGCGGATATTAAAATTCTTGACATT
TGCTAATCTAGCTATAACCATGTTTTCAACCAATTTAAGAGCACCTAAAAAATTAAAACATACGCACAAATATAAACCAA
GATACACAGACCCTTATATAAACACAGCTAGAAAAAGAAGATCAATCATTAGCCATGTACCCAACGACAGTAGTCTCATG
ATCACCGCATCGGATGACGCAGCAAAAACCCGTCCCAAGGAATTCTTATCCATCGTGCTTAATGACAGTAGAGAGGTCAG
CATGAATTGATTACCCAAGAAACTCAAACATCCATAGATAAATCCATGGCATTGGCACTGCGCTAATATGGGAGAGAGAC
CCAGAAATTGTACTTGGGTCGAAACAGCAGTAGTTTGAATTTCCCTCTGGAACCACCACAATTTGGTTAGGCAAGCTTCC
CTAGCAATTCCCATAAGCGCTTGAACTTTGCTTGATAATGTGATATTGGCATCCCCTTGTACCAAAAGTTAAACAAAGTC
AAAAGAGATTATAAGCAAAGTAAGCATCAATCTTCCTCGCGAACTACATGATCCATGAATCACATAAACCACATTTGACC
TACGAGGTTTCCAGCCATAATTGCCCAGCAACAAGAGTAAAAACTTAAGACGAGCTAGCTGTTGTACAGACTTTAAGGAC
AGTTTAGCAAACGAGCTAACAAAGCTATGTCAAGAACTCAATTAACCAAAACTTAAGTATCCCAACAACCTCACTGTGCT
TAGAACTAAAAGCCATGAGAACTCCCACCACACAGCAACATGAATCAAATACCAGCGCTAGACACCCGAACCTATGCAGA
TTTTGTAAACAAACAAAAATGGACCGAACTATAATAGCTTAGAAAAGACCTTCACATCTGCATAAGAAACATTAAACACT
TTATTGCACATATTACATATAAGATTTTACTTAGCTTATGTCGGAGGAGGGT
>c92909_g1
TGTGGGTAAAACTTGCTTGCTCATTTCTTACACTAGCAATACATTTCCAACTGTAAGTTTTATTCTCCAATTCTTTTAAT
TTTTTTTTTGTGCTTTAATTTACATTTTCTGTTGCATCGTAACTTTTGTTAATTGTTGAGCTTATTTCAATTCGGGAAAG
AGCAGGTAATGTTGATCTGAGTATTGTTCAAGCTTTTGTAGTCAATGTAGTTGTGGCAAACAATGATTTTTTTTTCCTTG
CATTTTGGAGCATTCTAATATTGATAGGAATTTGGTGGCATGAAGGGCGATGATGGTCCTAAGTTGATTAGTAGAATTTT
GTTTGGTAGGTGTAATAATTTGGAGGGCTTCATTATTATTATTGGACCATGTCAATTTTCTCTTGTGCTACCTGCTCTTT
TTCCCATAAAAAATTGGGGTTTCTTCTTCAATCTGATCAACGATTTTTCCAACACGTAAATCAAAGTAAAAATGGTAACC
ACGATTTTCTCTTGTTCTTTGATGTGTAGAGAGGCAACTCAATTCTCCACATATTTTACCTTTCTTTCTGCTCTTGTTCG
AGATAGAGAGAGAGAGAGAGAG
>c89133_g1
GGGATCCCCTCTAATATCAATCTGGAAGAATCATACGGCGGGAAGAGAGGGAATCATTCTCAAACGAGGGAGTCTTGTGT
CAGACCGTCTAACATGTCAAGAGACCTTACTTCTAGGGTAAAAATATATCGCCATCCATAAATATACACCCATGTTGACC
CACGATGGACTCGAATAAGATATCTTTGATCAGAAAACATTAACCATTCTACCACTAAGCCAACACGCACACGCATGTAA
AGCACACTTTTTGGAGGGGGGTTGTCATTTAAGTTAATATTAGTATTCATTCTTTTAAAGTCTTTGAGTTGAAGTATAAG
AGACACAAAATAGTGGGGGATGAAAAAGTGTTTTTTTCTCTCCTAACTTCTAATCCACTAAAACTACTCTTGTTCTAGTC
AGCAAAACATTTAATTGGCCAAACTCAACTAAATTATCGAGCGTTCGGTTTGATGGATTAGATATAATTTAGAATCTCAT
GATATCCTATGATATGACTTGACCCGATACTTAATCTCGAAACAATACCACGTACGTAGTCTTGCCTTATGAATCTTGGC
CCCTAACAAAAATAATTCCAATTCAATATAATTTCGAATAATCGAACACCCAAAAAATCCTCATTTATCCCAAGAGAGAG
AGAGAGAGATCCTCATTGTCTATGCTTAAATGCTATTTTTACTTGTCTGGAATAAGAACAAACAAACATCAACACAACAC
CTGTTTATAAGCTTTAAATAAGACCAAATACATCAACTTTTTCGACACGTCCCATAGATTTACAGTTGGAAGCTCAATTA
AACAATTAAAGTAATAAGGATTCACTTTATTCAGCTCTACGTGGTCAAATTTAAATTCTTACCTATTTCAATAGTAACTT
AATTATTGTTATTATATTTTCAACTTTCCACATACCAATATTTTATACTATAATTGAGTCAAATAAAACACCGCCTAGAC
ATACTAGTCCAAAAATTAAATGAGATAATAATTAATTCATTATCAGCGTTAAAACCTAACAAACAAAGGCAATGAAGCTG
AAAAAGCCGGCCAGTTAAAGAATGGGTGTGATGCATACGTGGCGGGAGCCCAGATGAGTGCGGGTTTTACAGCCATGTGA
CGGCAGCAAAACCCATCACCAACTCCCATTCAGATTCGGCCACGTGGCTTCATAAGGGAGAGACACCAAATCCACGCGCC
AAATTTTAACCAACCAATTTTACGGCTGAATTGATTTTTTTAATTTCCTCGGGATCTTAAAGTATGGAAAAAAGGTGCCC
GTCACAGAGTCTTGATAATTTGACCCACCACGGTCAAATATTTGGGATTCTTTTAATTTTTCATTAAAGATTTAGAAAAT
TTTAAAACATAATTATGCTTTAAATATTATAAAAAGCTGATAGGAGTGGTATGTATGTCAGTTTGTAACGTTCGAAGACA
AATTTTGAAGAATATTTTATAAAGTGTTTGAGAAAATAGAATTAACTCTAAAATATAAAATGTATATACAAGGAAACGCA
CCTAAGATATTTTGTACACACGTGTCATACCATTTCCTAGTTTAGTTCTTTTTTTAATCAATTATAGTTTGTATTTTAAC
TTTCACAATTTTCAGATTTAAATTTCTCACAATATCAGTTTTACCCCAATTGTTCTAGCATATTTTCAAATCTATCACAT
AACTAATTTTTAGGCACTAAATTAGTGGTGACGTGGCATATTGAAGAAATACTAACATAGATATGTTATTTTTAATTATT
TTTAGTGTTGGTAATTTGGTCCGGTGATAAATTTAAAAATATCTTAATCTTAATTAGATATATATTCATATATTTATAAA
AAGATTGATATGGAAACTATCATTAACTATTTTTGTAGTAATATTCTAGATATAATTATTCATAATAAATTAATGTGTAT
GACCGATTTTATAAAATAGCCCGACTCCACTTTGCGGTTACTCACGTCGATAGCGTAATTCATTTATTTCACACCCAAAT
CTCAGCTAATTAAATCTACCCAAATATAAAAAATAACATATATAAATATAATTTTTCTTTTAAAAAAAAGAACAAAATTA
GCAAAAGAAACCGCACCTGATGAAAACCCGGTTCGCGGGT
>c84779_g3
GTTCATGGACAATTGTGCGTCCACTTCTGAGGTTTCTATATCACAGGATTCATCATACATCTGTATCTGCTTGCTTGAAC
CGCCAACTGTCAAATTAGAGGCACACTTGCGCTGCTGAATGGGCACGCATTCCTGTACATCTTCATTCTCCTCCCACTGG
TTAAGCTCCTGCTCATTAGGAACTACAGGAGTTGGCAACAACTTCACTTTACCCAATGATTTCCCAAGGCAGCAGCAATC
ACAATCATCCTTAAGGTGGTAGTTTTGGATTTCTTGTGCCATTCTACATATTTCTCTCCGGTTGCCAACAAATCCACCTT
GATTTACTAACTCAGTAACATGATCCCAATATTTTTTACCCTTCGCTTTCTTTAAAGCAGGTTTCATATGGTTGTCATTT
TGAATTATCGTCGCTTGAACAACAAATGCCAGCCTTTGATGAACAGTGCTACTAACTGCTGGGCATGTCTCAGCCATGTT
TGATGATGATGATGATGATGAAGATGCGGTAGAGTCGAAGTTGTTGACTGCCTTTGCTTTTATCTTTTTCTTTTGAGATG
CATCAAAAGAAATAGATTTCCTTTTGCTCTGGAGCTTGCTGTGGCATGTACTGTGGCATGTACTCAAGCACTCACTACCT
GACATAGCATAAATCCTCTACAATGCAAAAAGAGCCAACCATTATTTATAAGCAAAAATTCTAATGGTGTTAGTGGGATT
TGAAATTGAGATATTCAATCTCAAACTATGCCACTACTCAAATACGAATACAAAATGAAAAATTGGTAAACAGAAATTTA
ACAATCTTAATAAGAGGAGTGTGATACTATTGGGAGGAATAGTATTGTAGAAAGAATAGTGCTGTCATGCCATTTCGGAA
ATATTATGTCATTTGGAGGCTGATTCTCAAATTGTAAATCTATCATATACTTCCTTTTCCCTCCACACTCGAATCCATCA
GATAACTTTGTTTCTCTCATTTTTTAGTTTCTACCCAATAAATCTTCTTCAAATTCACGGTGCAAAGTTAGAACAAAATC
AGCCGCAAATCACAATTGACATATCCATCACAGCAACGGTGAGTTTTGATTTCTTCTTAAACTGCTTTCTATTATTGATT
TTTTTGATTAACCATAGAACTATATATTGATCACGAAGGCTTGTAACAACTAGGATTTTTAAGAAATCAAAGATCAATCG
AATTATAATCTATGATTCAGAAATCTCCCTCACTAAATAGATATGATTGACATAAAAATATCTTCTAATCTCATCGAAGA
TAATAGCAACAAACTAGACCTAATGAAGGTTAACAGTAACCCGCCGCCCCCGGCTCTGCAACCTCTTCCTCCACGGCTCC
GCCGCCCACCCACGGCTCTGCAACCTCTTCCTCCACGGCTCCGCCGCCCACCCACGGCTCTGCAACCTCTTCCTCCACGG
CTCTGCATTCTGCCCTCCCATGCTCGGTGCCGCCCTCGAGCCATGAAGGCACATCATTTAGTATTTCTTTCACGTGCACG
GTTGATTATCTCCTGCCTTCCGCTAAAGTCTTCTTGATAGGTAACAACAAGATGAGAATCAATCGGAGACTCCGGACTCA
ACTTCTCGGGCTCTTCTTGCACCGTGGAATCCCTTTTTCGCTTTTTATGAGCAAATTCTCCGCTAAAGGCGGCATGTGAC
TTGAAATTCTTTTTCTGAAAAAGTTCTTGGTGCGCGGAATTGATAAATGGTATGAGGGTTTCATACTCTGGTAGCCATAA
ACTAGAACAAGTTTTTTTTTGCAACATTGTTCTCTCTTTGTTTTCCCAAAAGTGGGTCTTCGTTCCAGGCGCGACTCTGG
TGAGCAGCTCTGTGTCACGAATGAGATATGAAAGATGAGCTGTGAGAGAAGTCTCTAGAAGGGACACATGTGAAAAGTTA
GTTGTGAGTATGTTAGTTTACTATAAATAGTGGGATAACAGATTGTAATGGCAGTTTTTGCTGAATCTCTAATTGGTTTC
ATTACTTTTCATTTTTCAATAAACATTCATCTTCTTAGCTTCAATGTCTCGCTTCGTCGAAACTTGCACACGAGCACTCA
AATTGATTTTGTTGCAGGCAATTCTTCAATAAATTCAACGTGATTGTGCCGAGCTTGTTTAGGATTGGCGATTGATCAGA
GGTTAGGGAGTTCTAGCGTGACAATTGGTACTCAGAGCCACTCAAACCACGCATGCCGCGACAACCATCGAAGATGGAAG
GCAGAATTGAACGAGTAGAAGGTCAACTGGGAGAGATGAAGGAGGATTTATCTTCAGTAAAAACTGATATTGCGTCGGTT
AAGGGTGACCTATCAGCTATGATGAAGTTGATGAAAGAGCAATTAGAGGAGATGCGTAGAGAATCCAAAGGGAAGCACAC
CATGAATGATGACCGAAGGCAGGAGAGCGAGATGTCAGGGCATAGTAAAGGTAAATCTCACTCTCAAAATTCTGGTAGCT
CTCAATCGCGCATGCCTAGGATAGATTTCCCCAAATTTTTAGGCGAAAATCCTATGCAATGGAGCTTAAGGCATTCATGG
TTGGAGATAATCGAAATTTACGGGATTGTGCCGAGCTTGTTTAGGATTGGCGATTGATCAGAGGTTAGGGAGTTCTAG
>c84779_g2
AGTGGACGCACAATTGTCCATGAACAAGAAGTTACGGGAAAAGCTTGCTCCCTATCATTTTACACAGGAACTAAGATCGG
ATTTGACAAAACTGATCATCAAGTATGGCGATTATATTATTCCTGAAATACTTGGTTATACAGATGATGAAATGATTTCT
TTCATTAAATCATCATGCACTACGAAATATTATAAAAAATGGTATGAGCAATGGTCACAAAGGAATGGCTAGAGAGTCAA
CCTCCCGTCTCCCTCCAGAAACCCCATTCATCCGGTGTTAATGTACTTTTATGTTTGGAAAAATTACGATTATTAAATTC
ATATACTTTTATGTTTTAACTTCAAAGCTTGACTTTTAGTACACACACAGTGTTCTGTATAACGTGTTATCCATATTTTA
ATGTGTTTTATGTACCTTAAAAATGTTCTGTATAAAGTGTT
>c89730_g2
GTTTTTCAATATTGGAAACAAGGAAGCATATACTAAACAGATACAGAAACGCGATGATTGAAAATCGAAGCCAGTATTTT
ATTACAGTTACAGAATCACCGAGACATAGGAATATACATCATTAATTCACTACTATTTCATTCACAAACTTGGCAACCTT
TTTCACACAATCAACTTTCATTCATATTTCCTAATTACACCATAATCTAGCAAGTATACAAAAACAGAGAAAAGCGAGGT
GGAAAATAAAGTGAGCAGCAAGAGGGCAGCCTCACTCCACCCAACTCCACCAAATCCCATTATACCTCCCTTTACAGCCA
CCACCTTTTGCTTTCCTCCACTACATTTACTCCACCACCACTTGCTCCCCACCCAACAAATGTAATATTCACTCTCATTT
CATTTTCATCCAATAGTTCAGAGGATCAATTCCAGTGCGTTTCAGCCGAAGCTCTCAAGGTAATGCTTGGCTTCAATGCT
TTCTTCTCCTTTGATTAAGTTCATCCTGCAATTGTTAAGCAAATAAGCAATTTATTTCAGTTTCTATCCACTGATTCAAA
CACCACAGCAGCCAACATCAATTACAAGCCTAAATTTCTCATTGAATTCAATAGCAACAAACAGCCAGCAACAACAAGCA
ATTACAGGTATATACTAAGCTCCCTTCATTCGAATCTCATTTGCAATTCATCCACCAAGCATGATTAAGTAGAAATATTG
AATGTATAGATGAGTATAGGTTATGGACTTAGCAAAGTCACAAGCACAGAAATCAGTTCATATGTAATTACATTTCTTCA
CATGAGTCAGACGATGAGAATTCTTATGACATTAGCAAACCACAGTTCCTATGTAGTTCTAATCAAGCATAATTTGAGTT
ATGCAAAACAAGAAGATTTCACCTTGTCTAGTTCACGTTTTCGAATCGATAAAAAGGAGGCGAGTTTTAACTTAGCTTTA
GAGAGGGTGGGCTGCTGCCCTGCTCTGAATCGGGAAGACGGTGCGATAACGGAGCTTCCAAAGGCGTCGAACCTGGAGAA
CCGCTGAGGCAGACCGGCACCAGGGCCCGGAGCAGCAAACGCTCGACAGGGGCGATTTCCCCTTTTCTGAGATCTAGGGC
TCGACGGACAGAGAAGGAATGACCGAATCGAGACATAAAACGGCTCGGAAGAGAAGGCGAGACAACGCCGGCTTGAGGCG
ACAACGTCGCCGAAGATTCCAGTAGCAGCAGCTCCGGACAGCGGCGATGGCTCCAGGCGGCGGCGCTCTCTGATTTGGGG
AGGAAATCAGGGCTCCCTTTCGTTTTGCTTTCGTCCGTGAATCGAGATGGAGAATAGAGATGTGAGAAGGTGAAGGCGGC
GGCTGGCTCGTCGGATTACGGCGGCGGTGGCGGACGCCTCGACTGGAGGCAGATTGAGGGTGAGAGATGGCAGTACAGTT
TCGCCAGACCCAAGGACGGAGACAGCAGCGGCCCCGATCGCCGGAGCCGTTCGCGGCGGAG
>c84332_g4
ACTCTTCCCTTCTCTCACTATCTCTTGCTAGGGATTGTAAACTCAGACACTCTTCTCTCACTATCGTCCATTTCTCTCAC
TTCCGCCTCCATCATCGTCTTCTCTTTGGATCCCCTTGTCGTTGCTGCATAGCGTTCAGGGCAAGCTGTGGCGCTTTAGA
GTGACGACCGATCGTTGTGCAGTCTATAATTCCAGATTTCTTAGTTGGCAGAATGGATTTTCAAAGTCAAGATGCAAGAG
GTCCGGGTAGAAATAAACGAAAATGGAATCATTTTGAAGATTCTAAACTTGTTGAGGCACTTCTTGATATGGTGAACATT
GGAGCATATAAGGCTGACAATGGATTCAAACCCGGCTATTTATCTTTCATTGAGGAAAAGTTGCAAGTTTCTTTACCTAA
CTCTGGTTTGAAGGCCAAGCCTCATATTGAATCGAGAATCAAGACATTAAAGAAAGATTTCCACATTGTTTATGACATGG
TGAATGGCAACAATACAAGTGGTTTTGGATACGACGCTGATAAGAAATGTGTTACTGCTGAAAAGGATGTGTGGGATGCT
TATATTCAGAGTCACCCTTCTCATTCAGCTTGGAGAAACAAGATGTTCCCTTTTTACGATGATTTGGTTATTATTTTTGG
AAAAGATCGTGCAACAGGGAGTAATGCTGAAAATCCAACTGATATAATGGAAGAGATACAAAGAGAGAAGTTCAACACTA
ATGAAGAGGATAGTATTGATATAGGTGAAGATTCAGATACTTCCTTTTCGTTTTCTTCTATGCACTCTACAAGAAGTGAA
GGAACTAGCCATCAAAAGAAGAAGAGAAAAGTTGGTGAGCCAATGACAGCAGATATAAAAGAAGCGGCTTCAGTTATTGC
AAGTGAAATTGCCAAAGCTAGTCAACTTTTTAGTAAAGCTATTGGTGTTGATGCTGAAATTTCTGAAAAAAGAAAGAAGA
TAAATTCTGAGATAAAAAAGATCCCGAATCTCACTGTTGGGGAAGCCATCAAAGCAGTATGTCATATTGCAAGTCATCCC
GAGTTGATTGATGTATTTTTCAGCATGGAAGAAGAAAATAAAGAGCAGTTGGTTAGAGCTATATTAAATGGTGAAGTTTG
AGTAGTTTTTTATATGCATTGTTATCATCTTTTATACTTGGTAGTTTGGAGATTAATTTACTCGTATGCTAGATGGATAT
TATGATTGAGAATGACTTACATTGTCGTTAATGTTAAACTATTTTGAAGTGGTTAATTCCTTGCTAGTGATTTTGATTAT
ATCAATTTAGCTACTGACTTTTA
>c76376_g1
GTGTCAAATTGTTTTTTTTTTTTTGGTATGATATGAACTGTTTTGATTTAATATGTTACTAGTCTACAATAAAATAGCAG
GACAATACAATTTGCAGAAGAGAGAAGTTTTCAATACTCGGACTTGATTATGGAGATCTTGATTTCTTAAGAGAAAATAA
GGAGGAAGAAATGTTTTACTTCGATAACAACTTCACAAAATTGATAGCCAATTACATCTCGGACTCGGAAAAATTTAATG
AGGGTTGTCTGAAAATGGCACCTTTTCATTATCTTTCGGATGTAAAACTGGACACTAGTGTACTTCAAGAATTCTGCCAT
CTTCTTTCAAATATCTTTGAAGAGAAAAATGTTGAATTTATTGATCCACTTAGTTGGAAATCGAGTTTGAAGAAGGTTGA
TGCCAATAAATCCAGAGCTAAACCTGCCAAAAACTTTGATATGGTCCTCATTGGTGTTCTCCAAGATGATCACTTCTTTT
CTATCCATGTCCACATGAAAGATTATCGAATTTTCGTAATGGATTCCATGGTTAATACACACCAGTTTTACGAAAAGCAA
CTTACTAATCTGGTGGAATATATGCTCTTCAATTATAACATTGCTGTAGAACAGTGGAACTTTTTTCTTGTATACAACAG
CCCTCAGCAGGAAAATGGGATTGATTGTGGAGTTTTCATGCTTAAGAACATGGAATTTTGGGCAAAAGGGGAGAAGCTAC
CGTTTACTCAAGGAGCAAAGGTGGCGAGACATATCCTCATGTTGGAGGTGGTTGAGAAGAAGTTGGCGGATGATAAGATG
ATCGAAAAAATTTTTGGTTGCCGAAGAGCTCGAAAACTTCTTATTCTTGATGTCAATGGGTTACTTGCTGATATAGCGGA
TAAAAGGGTTGTTAACAGAAGATTTGACAGCAGGATCAAGAGTAAATATGTTTACTTGAGGCCGAATTTCAAAAAATTTA
TTGAGTTTTGCTTTAAATATTTTCAAGTGGCTATATGGTCGTCAAGAAGCAGAGAAAATCTGGCTACATTTATTAAGGAT
CATCTGTCAGAATTCGAGTTCTTTTTTATCTGGTGCAACGAAGAATGTGATGAAGCAGGGCATTTTCGCAACAGTCAGAA
GCCAATTTTTTTAAAAAAGTTACAAAAAGTTTGGAATAAATGGCCTTGCTTCAGTGAGGCAAATACCTTGCTGATAGATG
ATAGTCCATACAAGGGCAGCCAAAATATAGAAGGCACATCAATTTTTCCTGAACCCTTCAGTTGCCGAAATTCGGATATT
TATCCATTAGAACCAGGAAGCGGACTTTGGAATTACCTAGAGGATTTGGCAAAGGCTGCCCATGTTTCTAAATATGTAAA
AGCGAAACGATATGGGGCTCCACACTTATCAAAGGAAGACCCATTTTGGGAAGAGGTTGATTTGACAGAAGCTTCATAGT
TTATCCAGGATGGTTATATGGATATTTTCCTGAATTTTCTCCGTATAGTGGTTATTTTTATTTTGATAGAATGGAAATGT
TATTTATTCTGAACTAAATTTCCCTCCAAAAAAAAAA
>c93327_g1
TTTGCACCTAGTTTCCTCGACTCCTGTGTCAAAACTGGTTCCCTACTTCTCCAATGGTGGTTCCAATTTTAAGAAACTAG
AAAAAGTTGGCGTTGGAGGCACCCTTTACTGCCATTATTCCCGAACAATCCAAGCGCCATTTAGATGACGACGCCGTTTT
CAGCCGTCATCGCCGCCTCATTAATAATCCCCTTCGCCTCCTCCGCCCTCCGCCCATCCACTGGGCGGCTCCGCCGCCAC
CGTCGCCGTAGTCTACGGCTCCGCCACCACCATCTGCACCATAACCGCGCAGCCGCCGGTCCAACAAATTCAATGCTGGA
GGAACGGCCTCCTCCTGCCGCCCATCCTCCCCAACACCTCCTTCGACGCCGTCGCCGGCGGCAGAGACACTCTCTGCGGC
GTCCGCTCAACTTCTTCTCTCGCGGAAGTTTCTCATCTCTTCATTTGAAATTTTTGGGCTCTTCGAATTTGTAGTATATA
TTTAAAAGAACAAATACCATAAATCGCTGGACCAGATCCGAGGGTTTCAGCTGCCGAATCTCAACCTTTTAATATCAACT
TCTTCTCTCACGTTCGTAACACGTATAAAAAAATGGAGGAGATGGAGGAATGCAACCTTTCTGCGATTTAGTGGCACTCC
GAACGACGGTCAATATTTAAAGGCTATCAAGCTGAATGGTGACCACGTGTATGATTTCTTTCTTAACATGTCATTTATGA
GCGAATTAGAATATGAAAATTATATTCAGACTAGTTATTGTGATGAGATTTTTCTGTTTCAATGCTTTTAATGGTCGAAT
TGCTCTTTGCAACCCGATGGCCAACACCGTGAAACTCCTTCCCCCGATCCTTCCCGCTCCCCCTTCGTCGCAAATCGAAG
TTTATAATTGTGGTTTTGGCTTGATTTTACAACTGATGACTACAAGGTCATTAGAATCTATGATGTTGTTAAGTAAGACA
TTAAAGATTTTAATAGATATCTTGGTGCCACTGAAAAATGTGAGTAGAAATTGAGTACGAAGGATGTTCGTTTATTTGCG
ACCATGGTGGTTATGCCTTGTGGGTTGTAGTTATCATTGGTTAGCTATTGATTTCATTCTAGCGTTTAATTTCAGTGAAG
AAAAATTTTCTCACATCCCCTTACCATTATCTTTTAAAGAAAAATCTTTTAATGGAGATACTCCAGTTTATCACGTTGTC
GTAACTCCAAACTCTCGTTTAGGTGTCATTTTCTATAGCAAAGTTGGAGTGTCCGAGACTTTTCAGGTTTGAGAATATGG
AATAAATGCAGAATGGTCTCAATTATACAATGATGCCCGTCTCGATAATGTTCACAGACCATTGAACTTGACTGGTTCAT
TGATGTATGTTTCACGATTTACTGTTGAAAATGGTTTCCTTCAACTACTAGTCTATGACTGGGTTGAGGGAACATTGAAT
GAACTGGATATTTATGATCATGAAGATGTGATGGGGATTTGTACTACTATGTCATCCTCAAATTCTCCCAGGTTGCGGAA
TTCGAAGCGGATTAAGTATGTATGAATCCTCTAGTCTTTTGCTTATATTATCAAAATACTGTATAATGACCAAATTTTAA
ATTTGTTTATGCAATGACCAAAGTGCACAAGAATGAGATGCGTGTTGGAGTAGAGAACTGAGGAAAGTTATGAAGGAAGG
TTGATAATATGATCAAAAATTTATTATGTAATCTGTTGACTTCTGGTGATTTATTCACTTTTTTTTAGGAATGATGTAAG
AGATTTGGTAATATATTTCTGGAAGATTTTGAACTGTATTGGTTGATTGAATTTTCTCTTTTCTCTTTGTAGTGTGACTT
GAAATTTCCTTTCAAATTCGATTTACATTGTTCA
>c80749_g2
GATCACGATCACCAACGACAAGGGCCGTCTCAGCCAGGAAGAGATCGAGCGAATGGTGAAGGAAGCGGAGGAGTTTGCTG
ACGAAGACAAGAAGGTGAAGGAGAGAATCGATGCGAGGAACAGCCTGGAGACGTATGTTTACAACATGAGGAACCAGATC
AACGACAAGGACAAGCTGGCCGACAAGTTGGAGGCGGACGAGAAGGAGAAGGTGGAGGCGGCGACCAAGGAGGCGCTGGA
GTGGATGGACGACAATCAGAACGCGGAGAAGGAGGAGTACGAGGAGAAGCTCAAGGAGGTAGAGGCTGTCTGCAATCCCA
TCATCACAGCAGTTTACCAGAGGTCAGGTGGTGCACCTGGTGGCTCCGCGGAGGAAGAACATGATGAACTGTAAAACATA
GGTTTTTTATGGATGATGAGACGTAGTAGAGGTAGGACATGATACTCCAATTTTCATGGAGCTATTGTTTCCTTTTTTCG
AGAAAGAAAGTTTTGATTACGTGAATTGTGATGCTCGGAGTAGTACTCCATATAAATAGGATTTAACGGTGTACGGAATA
TCTGAACAGTATATTAGAGATTAATACTTGATTCATACACTCATTCTACAACA
>c94097_g1
GGACAATTTACTTTTCATTTCCAAGTGTTTCGTGCCCAAAAACACAGTGATAGTGAGATACTGGTCACCAATAACGTCAT
AATAAATTTTTCCTCCGCACTGTTGCTCCATCATCTACATTTTCCAAGAAAAAGATAGGTGGTTTCACTGAATGAGTAAA
ATGTATCGACGCAATCACTGAAGCATTTTTCATTAGGAAGTGGTTGACTTATCTCTAACAATGTTAATCCTTCTTCCAAT
TTTCTCTTACCCATCTGTCTTTATTCGTGGCCTAAAACCCTCAGCAGTTCACCTCCCAAACGTCTCATAAATATTACATT
TCCTGCACCATTTTTACAATCTTCCGAATGAATTATTTGTCACTTGATTCGTGAGTCCACACTACATCGTTCAGATTCTT
GTATCATTGTCTATATGAGCATCTAAATCAGCGGAGGCATGTCGAGAGAAGTCTCCCAAATTGTTCAAAGCCCATGCTTT
TCACTTTTAGACAAAATCATATCTAAAAGAACAAATAAAAAAGCAACATCTTAATCTGAAAACTCACATACATATATGTT
GTCTGTTATCTTATGATCACACAGACTATGATGGTTTGGTTGGCTTTATCGTTTAGGAGTAGAGGGATATTGTAAACGTA
AAAATTCAAGAATATTTACACACACAATGTAGAAAACGGTGGTTTGCTACACACAATGTAGCAAATTTTCTTTCACAATT
AGCTAATTCAGCGAGACAATAAACTTGACACATAGGTGCTTATAAATTACTAACATTTAAGGAAATCTAAACACCAAACA
TGTATGCAGTGAGAAATGCCAAGACAAATCCAAGAAAATATTTAAAAATGTACAACATTCGAAATATGAAGTATAATTCA
CTTTTGAAACCAATATTTGATCAAACCTTATTATATGATCAAGCACCATACCCAATCGACTTCTCCTTGTGTCAAAATCA
TGTGAAACTGCTGAAGAAAAGACACACACCAAAAATTCAAGCGAAAACACTAACAATTATAAATGGAGACAATGGACCAA
CATCACTATTACACCTTAAAAATATATTATAATCATGTTCATTAAAATTCCTTTGAAAGGGATAGAAAAACTGATACGGC
TTCAAATTGGAGAAGATGGAAATTAAATTGATACAACTTCACCACAATAACGCAAAGATATTCTTCAGCAATATGCCTCC
TAAATTCAACAAACCAACTATCCATCAGAACCCCAACTACAATTCTCCTAAAGGCCTCTAACAGATAAAGGTATAAAACC
TATTCCAACATTCAAATGATAATATCAAAAAACCAATTGGCAATCCGAGAGAACGTAAAGGAAAGGAGATTCTGATCAGA
TATTCAATCCACCAATTATGATGATATCAAATTCAATCGAGCAAGAGAAAAATGAAATATAACATCACTCCACCAATTAA
AGCCATTTTTCTTGACTAAATTAAATAAATAGCGCGTGAAAATCATACATATATATTTCGAGAAAATTCAATCAAGCTAT
AGAAAAATGAGATATATCATCAATCTACCGACAAAAAGGGCTTTTTTTGCTGAATGAATACACATAGCGCATGAAAAACA
TCGAGAAAATTCAATCGAGGCAGAGAAAAATGAGATATAACATCAATCTCCCGGTTAAAAGCAATTTGTTTTGGCTGACG
GAATAAAGAAACAGCGCAGGAAAAACATACGTATGACTCGGATCTCAATTTTCAAATAATACTTTTGCAAATCTCCCCGA
GTTCCTTCAAAAAAATCCAAATTTAATTAGTACTATAATCAGATATTTAAGAATTTGCTAAATATTATCAAATTACACAA
AAATTGTGCAGTCTTTCTAACATTATTTTCCCCCAAATCGGTTAAAGAGAAAAGAACAAATTCTCCGAGAAATGAGAGAT
TTAGAGGGTAGAGTTCTCTGGGTGGAGAGGACATCAAGAGATGGGAAAGAATTTAACCTTAGTGATAACTCTTTTTTCTC
GGCGGCATGTTGATAATCACCATATGTGTGCTCTTGAATCTGGTTTCATGCTCTTCGTCTCTGTTTCTTTTCCCATTAAA
ATTACCCATCACATTGTTCTCCATGATTATTTGCATCTCTCTTTGCGCCTTCCATGGTGTGTTTCAACCGTAAAATCCAA
TTGCAGAAAGGAAAATGGATAGCAGTTGGAGTTTCCATCAATTATTCCCTTCTAAATTCGGATCGAGAAAGCGAGAACAT
ATTTCAGGGATCCCCTTTTTTCGATCCAATTTTTTTGAGAAATTATTTAACTTATGAGAGAGAACGTGTGGAAGAGAGGA
GATAAAAGTGAAAGATTCATCAGGAAACTAACAATACACGTTCTTTTAAATGCACTTAGATTTCGGGAAGAAAAAC
>c5382_g1
GGGATTTTAACTTTTTCCCATGACCTCTCAGGAACAGGAAATAGGGTCGATTGTTTTGCTCTTCTACCTTCCAAATAGGT
TAAATTGGTCGAAAGGGTTAAAAGGGTCTATCGCCCCTCTTCCGCTCCCAATTTAACTGAGCAATTATTCGGCGCCAGAA
AATAATCCTCATGAAACAATGTTTCCCTAGAGAGATGAATTAAGTCGATATGGCCCAGGGGGTAAAACTTTTCTTTATTG
CTCCTTCACGCTTCTTGTATTTTTTATCTTAAAGAGAAAAAAGCAGATGTGTATGGGTGATAAGGCTGATACAGCGATTA
TGCTGGGATAATCGACGTTCTTGCGAGTATGTTGGCGTCGGTTTGCTGGGATCCAGGAGGGTGGCTGGACACACCTGTAC
TATCAAGGATTTTTCTTCCTTTTGCTCATGTTTTTTCCCTGTAGATTTCCCCAATCTTCAAGTTCTGAAGAAAAATGTGA
GTTAATGCTCGTTAAAGTTGGAATGAGATAGGAAATTTGAAAATTTTTCTTGTAGATGAATGTTTGATGAACATCGAATG
ACATGAAATTATCATGGTTGATCTGTTTTCTTGATTTTTGCTTAACTTGTTCTCATGGTTGTATTATTTGTCATTCTTCT
TGTAATGAAATCTGATTGGGGCTGCATGTTCGACATGTCCTGGGAGTAATGGCCTTCTCTTCTTTTTTCATTTA
>c94784_g1
GGGTTCTGAAAAACCTCTGCTGCCGTGCACCAAGGGAAACCCCCCATCTTTTTCATCCTTCCTAAAAAATGGAACAACCG
CAGTTACTTTTCTCTTGTAGAAATCCAGAAGCCCCAATTCCAATTCTGAAATCTGCAAAATACACCGATTCCTATCCTCA
AATCTGCAAATCGATTCTTCCTCCTCCATCTACAATCTCTAGCTCAATCACAGTAGGGTTATTGACCTTAATCACGGCAA
TTTCTCAACGAAATTGCCGCCGCGCACTGGTCCTGCCCGTCGTGCTGTTGTGAATCGGCGTCACCTCTCGTTTATTCTAC
TCTATCAGAAACTATTGTCGTTGTGTTGTCCTATGACTCGGCTAGAGTCGTCGTGCCGCTTGGTCACCAGGGTCGTTCCC
TCCTTTTCGAATTCAAGGAAGGGGGCTTTCTCCCCCGTCCTCTGTGTTCCGGAGGAGAAGGGTATGCTAAGGTGTTGCTG
TTGCTGTTTTTCTTACTTTATGTAAGGATTATGTAGATGGATTTGTGCGATTATCATAATTTGGATTTGGATTTTTGCAA
ATGCGATTATAATTTGGTTG
>c86035_g1
CCCACATATATTATCCCAAACAATAATTTGGAATAGTCAAAAACATAAAAGTAAGAGACATTAAGGCTTAACCTAGTCTC
GCAGCCCCATTTTTGTTTCTCTCACTCCTATTCCTCATTTATCTTTCCCTAATCTGTCAACGCCAATCTCTTCGCCTCCC
TCCATGATTATCGCCATCCTAGCCGTAGCCGATGAAGATGAGTGGTTGCTTCTGTAATTGTATAGGCACCCATTACTCAG
AGTCGTGTGCTACATGTCCATGAGAATATTGAGACCGTGAAATCGCAAGGTGACTGCAAAAAAAATCAAATCTTCATATA
AAGGTTGTTCTATGTTACATGAAACTTTTTCCTGGGTTATGTGCCAATCGATTCAAAGTTGTGAGTTGTTGTAATTTTAG
CTTTTTTATTTCTCGATATTGTTCTCCCTCTTTTGTTCGTCTATCCTCCTTTCCCAGTTTCTTGCTCTTTTATTTATGTA
AAAGTGATGGACACAGAGGATATCTTTTGAAAAATCGCTCTTAAATTTGCGGAAAATGATTTTTAATTTTCAATTATAGC
AGTGAACTTGTGCGAGTTTTGAAATATTCTAATGTCAAATACGCTTTTTGTTTTAAAACTAAAATTTAGAACACAGTTTG
AAACTTTAAAATTTAAATCATCATAATTTATTGGT
>c89144_g1
CCCTTCACGCCTACCCCCCTAACTAAATCCTAAGTTCCAGCCGCCCCCCTCCCCTCCCTCCTCTCGCTGCAACTCGCCCC
TACCCCAACACCGCCGCGCCGCCGTCCTTTATCTCCCTGGCGCCGCGCCCCCAGCCGCAGCCTCGCCCCCAGCCGCAGCC
CCAGCCGCAGGCAGCACGAGTGCAGACGCCGCGCCCCCACTGATAGTTGCGCCCTGCGCCATAGTTTCCGGCGCCTCCTC
CGGCACTCCCTTCTCGCCTTTCCAGCGCCGCCTTTGGCCTCTGATTTCTCGCGTGAACAGAGGGTGAGTTGTGTCAAATC
ATTGTTTCTCTTTCAAGAAATATGGACAAAAGTTGGATGAATAAACCAAGACATAGTGAACCGTATATGCTTGGAGTTGA
GAAGTTTTTACAGTTTGCATTTCGTAATCAATCAAGAAATGGAATGATTTTATGTCCATGCGTAGAATGCAAACTTGGTA
GATGTGTTGGAAGAAGTGATGCACGAGAACATTTGATAGTTAAGGGGTTTATTAAAGGGTATAATGATTGGGTAGCTCAT
GGAGAGTTTTCATCACATAATCCAAATGGTTCTTCTTCTTCTTCTTCGTTTGATTATAGGACTTCGCATGATACTGATGA
CATGTATGGATTAGTGCATGATGCTTTTGAAACTCCACAATATAGAAGTGATGTACATAGTCCAATAGGATCTCCTGAGG
ATGCAGAAATTGCCACTGGGGTTGCTAGAAAATTTTATAAGTTGATTGATGATTCCCAAAAGAGTTTGTATGATGGATGT
GAGAATTTCACAAAATTGTCATTCATCATACGTTTGTTGCACATTAAATGCCTTGGTAAATGGAGTAACAAACACTTTGA
AATGTTGTTAGAATTATTACGAGAAGCTTTTCCTGAGGCAATGGCCGACTTACCAAAGTCATATTACGAATCTGAAAAAT
TAATGAAAGACTTGGGCCTTGGTTATGAGAAGATAGATGCTTGTCCTAATGATTGCATGTTATATTGGGGAGTGAACAAG
GAGCGAAAATCATGTGTGACATGTAATGTGGTAAGATGGCGTACTTCAGAAAATGATCCAACTGGTGAGAAAAGAAAGAT
TGCACAAAAGGTTTTGTGGTATTTTCCAATTAAACCTAGATTGCGACGCTTGTTCATGTCATCAAAAACTGCATGCCACA
TGCAATGGCATGCTAAAAGTCGTACAAATGATGGGTATATGAGACATCCGGCTGATTCTCCCGCTTGGCAAACATTTAAT
AGCAAATATCCTGAGTTCGCCAAGGATCCACGAAATGTGAGGTTTGGATTATCTTCAGATGGATTTAATCCATTTAGTAA
TATGAGCGTGACACATAGTACATGGCCAGTTGTTCTAATACCATATAATCTTCCTCCGTGGATGTGTATGAAACAATCAT
ATTTCTTGTTATCTTTATTAATTCCTGGCCCATCAGAGCCGGGAAATAATATTGATATTTATTTGCAACCTCTTGTTTCT
GACTTGAAAGATCTATGGGAAGCTGGAATAGAAACATACGATGCCTCAACTAAAGAAAACTTTCAGTTGCGTGCAAGCTT
ATTGTGGACAATTAGTGACTTTCCAGGGTATGCAAATTTATCAGGATGGAGCACAAAAGGTAAACTTGCATGTCCTGTAT
GTCACAAATTCACGCAATCGCGTTGGTTAAAATATGGAGGAAAATATTGTTATATGGGTCATCGTAGATTTTTGGAAATA
GATCATGCATTTAGAAGAAATGCTCGCTTGTTTGATGGTACAGAAGAGTACGAAGGGCCTCCACGCAGACCATCAGGGGA
TAAGTTGTTGGAAGAACTGAAAGACATAAGTTTTACTTTTGGTAAGGATGTCAAAGGTAATTCAGAATTGCCACATAACT
GGAAAAAGAGAAGTATTTTCTTTGAGTTACCCTATTGGAAAGATAATGTAATACGTCACAATCTTGACTTTATGCATATT
GAGAAAAATGTTTGTGAGAGCATTTGTTCGACTTTGCTACAGACGAATGGGAAAACAAAAGATAATCTAAAGTCAAGACT
GGACTTAGAAGATATGGGGATTAGAACTCAGCTTCATCCTATTCCGAAGGGTTCTGACAAGGTATACTTGCCTCCAACAT
GCTTTACAATGAATAAGCAAGAAAAGAGCATGTTCTGCAATGTCTTGAAACGGGTAAAGGTACCTGATGGTTATGCATCC
AACATATCACGTTGTGTTCAGTTGAAACCACCAAAGCTCGTCGGTCTAAAAAGTCATGACTATCACATTTTGATGCAACA
ATTATTACCAGTAGCCTTGAGGAGAGTTTTACCAAAATCTGTTCGATCTCCTTTGATTCGATTAAGTCAATACTTTAGAG
AATTATGCTCTAAGGTAATTTACCCTCCTGATGTTGTTCGGTTGGAAAAAGAAATTGTTGTAACTCTTTGTGATTTGGAA
AAGATTTTTCCACCTTCGTTTTTTGATGTTATGGTGCACTTAACCATTCATTTAGCTACTGAAGTCAAACTTGGTGGCCC
TGTTCATTATCGTTGGATGTATCCAATTGAGAGATATTTAGGAACACTAAAGTCATATGTTCGCAATAGGAGTAGACCGG
AAGGCTCAATTGCACAAGGATATGTGGCTGAAGAATGTTTAACATTCTGCTCTCTGTACCTGGCAGATTATGTTGAATCC
AAATTCAACAAAAAGGGTCGAAATGAGAATGAATCGTTACATACTAATAGTAATAACACCAATGCACCTGTGTTGGATGT
ATTCACATTGACTGGTCATGCTGTTGGGAAAGGAACAACTAAAAAGCTTGACGATGACACACTTAGGCAAGCACACCAGT
ACATTTTATTTAATTGCGAGGCAGTTAAACCTTACATTGAGCATCATCGTGCAATAGTAGAAAAAAATCATCCCCGTGCT
GCAAGACATCAAGTTGAACGCATTCATAGTGAACAATTTGCTAAGTGGTTTTCTAATCATGTTAAACATGTTGACTTGCC
TGAGGAGGACCCAATATCTCGGGATTTGAAATTGCTTGCCGATGGACCAGACATCATTGGAGTTTCCTACGAAAGATATG
TTGTAAATGGTTTTAGATTTCATACTAGCGAATTGGAGCGCAAAAGAAAAACACAAAACAGCGGAATATCTGTGAAAGCA
GCGACATCAAGCTATTCTAGCACACGAGATGAAAATCCTATACTAAGTGAGTTGGATTATTATGGAGTTTTAACCGAGAT
CATTGAACTGCGTTATGTTAACCGTCAAGTTGTGTTATTTGGATGTGACTGGGTTTCAAAAGGAAAACGGTTAAAACAAG
ATATTGATGGGTTTACAATTGCTAACTTCACAAATATTAGACGACACGAAGAGCCTTTCATTCTGTCTTCCCAAGCTACA
CAAGTGTTTTATGTAGGAGATCCAGTTGATACTGATTGGCATGTTGTTATATCTACAAGAGCTAGAGGTGTTTACAATAT
GGAGCCATTGGCAGATGTTGAAACCTATCTACAAAGCAATTTCTGTAGTCCTACAGTTCAAAATGACATTGAAGAAGTCA
ATTGGATACGTGAAGATATGGAAGGAGTTGAAGTTAACGTTTCTTCTTGAAGATTTTGTTATAGGTGTATTTTGTTCCAG
TTTCTCTTATTTTGTAGTGACAAATAGTATATTATTGGTTGTCGGATTTAGCAATCTGGAGGAATCTATTACTGTATAGC
AAAGATGAGAGGAGAAATGGTTGTATGCAAGGTGATTACTTGTCTGGATGGGAAAGAGCATAGCTCCTGCACAGTTTGCA
TCATTTTCTCGAGCAGGTGTGCTGCACTTATCAGTGGAGTTCGGATTCTTTCGTGCTCTGGCCGTGGCGGTCTCCATTGC
TCCCCTCTAATCTTCTTTGAGATCAGCCAATCTTTTTTGTGATTCGCGTTTCGTCATGCCCTGTTGCTGATTCTGTTTTG
CAGATTTTAGCTATTTTATTCAGCTTCTTTGTTTTTGGTATCTCACGGGTCTGCTATGCTTATGGCATAATTGGCATCGG
GGTGATGGTTAGTCCGAAGCT
>c80749_g1
TATCTTGACCATTGATAATGGTGTTTTTGAGGTTCTTGCTACAAATGGAGACACTCACTTGGGAGGTGAGGATTTTGATC
AAAGAATCATGGAATACTTCATTAAGCTGGTGAAGAAGAAGCACGGAAAGGACATCAGCAAGGACAACAGGGCACTTGGA
AAGTTGAGGAGGGAGTGTGAGCGTGCTAAGAGAGCCTTGAGTAGTCAGCACCAGGTCCGAGTGGAAATCGAGTCCCTCTT
CGACGGAGTGGATTTCTCGGAGCCCCTAACCAGAGCCCGTTTCGAGGAATTGAACAATGATTTGTTCAGGAAAACCATGG
GCCCTGTTAAGAAGGCCATGGACGATGCTGGTTTGGAGAAACGCCAGATCGATGAGATTGTCCTTGTTGGTGGAAGCACC
AGGATTCCCAAGATTCAACAGCTACTCAAGGACTTTTTCGACGGCAAGGAACCTAACAAGGGTGTGAACCCCGACGAGGC
TGTCGCTTTTGGCGCTGCTGTCCAAGGAGGAATCCTAAGCGGAGAGGGAGGTGATGAAACCAAAGATATTCTCCTATTGG
ATGTGGCTCCATTGACCCTCGGCATTGAAACTGTTGGAGGAGTGATGACGAAATTGATCCCAAGAAACACTGTTATCCCA
ACCACGAAATCCCAAGTTTTCACCACTTACCAAGATCAACAAACCACCGTCACAATTCAGGTTTTTGAGGGTGAAAGAAG
TCTTACCAAGGACTGTAGGTTGCTCGGGAAGTTCGACTTGACTGGCATCCCACCGGCACCAAGAGGGACCCCTCAGATCG
AAGTCACCTTCGAGGTGGACGCCAACGGCATTCTGAACGTCAAGGCCCAAGACAAGGCCTCAGGGCGGTCGGAGAAGATC
ACGATCACCAACGA
>c86632_g2
GCTCTTTTTTTTTTTTTTTGTTGGGCAGGTGTTTGCCTTCATTATTTTTACTTGTGGGAAAAACCCTTTCAATGTATTCG
AAAAGTAAAAGGAAAAAAGGGGGAGATATCTTTCTCTTCCCCATCTCATTCCCTCCGTTGATTGAAAGCGGCAGCCTGTG
CCGTTTAGTCCGGCGCCGTTCAGACTTCTACCCTCCTCCGGAAGAAAGACCGTCGTGGTGGCGGACATGGTCGTGTGTTC
GAAGAGGGAAGAACGGCGGTTGGTGCCTAGGTTTTCAGAGATGGCTTAGGGGCTGTGGCCGTCGAGCGGTGGTCGGAGGC
GACGCCCTCCGTCGGTAATCGAAGGAGGGGAGGCGGTGTTGGTCGAATCTGTGAGTGATTATTTGAGCGAGGGAGAAGAG
TGAGGGGTGATTGGCGACCGGCGGTGTCTCATGCCGTTGCCCAGGAGGGGTGGTGGCGGTCGCAACCTGGGTCAAGCGCA
GAGCCCCCAAGTTATTTTACCCAGATTTTTCGACCATGTTTCACTGAGTTATTTCACTCAGATTTTCCAGAAATTCAATT
TTCTAAACAAAACTTTGGTGTGGTGCTATGTAATCGTTGGTGGAGGGAGAAGCGAGACGCGCGGCGGTTGGCGTGGTGTC
GCCGATGACCATTGCGGTTTTGAGAGATGAGAGAGACGAGCTGGGGGAGTCGTAGCTTTCCGTTGAAAATTTCCGAGGCA
GCGGCAAAGGCCGATTAGGTGGGTTCTTCGAGTTTTCCATGAATTGTTTGCCCTGGGCCATGCTGGTATCCGGAATCGAT
TGAGCTTTGCTTCCGGACTAAATTGGTACAACTGCATGTGGTCTAAAAATTCTGATTTTTGTTCGAGAGACTCCGTTCCA
GCCCGACTGTATCCCATGCACTGCTATCGAGATTGATGGCGTTTATTCATGGCCATGGGAGTTGCGAACGACTGAATTCT
GCCACAGGAGAAAGAGTAGCGAGAGGGAGATCGTTTTCCAGGTTTTGAGCTCTCTGTAGCAGCGACTAGCTTGGGAGAGA
GAGAGCAGAGAAGTAACAAGATAAAAAAGGTCAAAGGCTTCACCTCATCTGCTGCGATGTATTTGTCGATTGTATCCCGT
CATTGTTTGTAGGTTCAATTCAGTGTATGATTTTGTGGAGTTGCCAAAGGATTTGTCAAAGTATGTGTTAAATCCTTGTA
TCTATTTTTCGTGTAAAGGTCCAGAAGAACTTATGGCTGGATATTTGTCAAAACTTCTATTTGTGTCTGGTAGACTCGTT
GGTTTAGAATTTCGAGAATTTATTCATCGCTTGCTGGCGTTTCCA
>c72398_g1
GCGGCCTCTCCTCTACAAACCTCTCTATCTCTCTCTCTTTCTCTCTCATTTACAGATTTTGAAGCATCAAACCTCCCTCT
ACCTCCGCCGATACAGCCGCCGCCACCGCACCTCCTTTCTTCCTCCTCCCTAAACCGTCGGAGGCCCAGCAAGATCGTCG
GGCCGTCACGATTTTCACCATCAAAAACCTCATCTCCCTCTCTATTTCAACGGCGAGCGGCGAGAATCCACGCCGCCCCC
TTCTCCATCAAAAACCTCATCTCCCTTCTCTATGTTTAAGCGTTTCCAATTGGGGTTATCTGGAGAGATTGGAGTTAGTT
TTGTTAACTGAGGAATGTGTGTAATTTTGTGTTTGGGATCTTGTTGCTTGGATATTCTTGATTGTTGTGGCTGCTGGGTT
TTGCTTGATTAAAAAGAAAAATGTAATCTTGGATGAAATGGCATGTGAATTTTGTTTCTTTTAGTTTGCTTAATTATTGG
ATTTTTTTCTTTCTCGCTGTGGGTAATATTGCAGGGGAATTTCAAGCAAAATCAGTACCTGATAACCCCTTTTAATTGTT
TGTGTAGTTTATATTAGATTCTTGTTTTTGTTCTTTTTGTCACTTGGGGCTTCTTTCGCCAATGGATTTGATTTTTGGGT
GTTTTGCAACTAAGTAGTTCATTCTGCTTGCAGGGGGGATTATTTATGTTCGATCTTTAGCTTCCATACTGGTTTTGTGA
CTCGACGCAAGAACTCATTGGAGGCCAGCGCAACCGTGGAGATCCGGCGTCTCATCT
>c65199_g1
TGCTGCTGCTGGGGTTGATGAAGACGATGAGGAAGATGACGAGTAAACACTTGTAGGGGATGAATTGAAAATTTACTTGT
ATTTTCAAAATAGTGATATCTACTGTTTTATCTATGCTGCCAATTTTGGGGATTTTGTTTCCATCATTTTCGTAGCTTTA
GTCGATTTTTGAGGTTGAGAAGCGCATCAATTCATGTTCGTTATGAGCAAATTATATTGCATTATTTATGGTGTTACTAA
TTTTGAATTCATTTCAATTTTACTGTTGCCATTCTGCATTCACT
>c72884_g1
GCTGTGGATGTCAGCGAGAGTGTCTTAGAGGATGTACATACCCTCCAAACTCCAGATGGAGCTCCCGTTGATACGGTATC
TGTTGAGTTTGTCACTTATGGTGCTGAGGATTACCTTGAAAAATCCGATGATGAGCTCCTGGTCGCTTTTGAGACGATGG
TTAAACCCATGCGTGTCGGACAACTGTTGTGCCCCTCGTTTAATAAATGTATTTTTATTTCCAGCATTGCTATGGCTAGA
GCTTTGCTGTTGGTGCCACAGACATCCAACCGACCCATGAAGTGTTTTGAGGACCTGG
>c80708_g2
TTTTGAATAATCTAATGTACCTTTCGAATAACTATTATTCAATTCCGAATAAAATAAATAAGTTCTGAATAAATAGTATT
CAGTGATGAATATCATTCAATAAGTTCTGAACATAAGTAAACAAAAGTAATCGAATATCTACTTTAACACTATGAATAGT
TGTTCAACTCATTCTGGAGACACAAATCTTGCTTGCATATCCAATTTCGGACGATCACTCATTCCACCTCGATAACTTTC
ACTAAACCAATCATTTTGTCTTGCTCACGGATACAAATTCTTCCAATAAATCACAAATTAGAAAAAAACCGAATTCAAAC
ACAGAATAAGTTAATGAACAAAGATCAAATCTATCTGAATAAACTAAAAAAGTTAAAGAATATACTTAGGAAATTTATGA
ATAGATTTATGGTCAAACACTATGCATCAGGAGATTGGTGAATCTCCAGCGAACTTCTGCTATAGCTGGGTCTATTCTCT
TCAATAGACCCCATTCTATTGAATCTTCCTCGGTTAGCAGAGAACTTCTGCTATAGCTGGGTCCCTAGATTAGCAGAGAA
CTTCTGCTATAGCTGGGTCCCTAGATTAGCAGAGAACTTCTGCTATAGCTTGCTCGGTTTTCATCCCCTCAATTCGCCTA
ACCATAAAGCCGGTGGTGGCGACTTCCACTATTCCTGAGCAAGAGTCAACCAAGTTTGCTTCTCAAGATCAGATTGTCTT
CAACCAGCACGTGAATCATTTTTTTGGACATGAATCCTCTTTTAACGGATCGTCGCCGTAAATCACAGGAATCAATTCGT
CGTCGAAGCTTATGGGGTGGGATCGCCGCAGCTCTGTAGGTTTGGCGAGGGGGGGATGAGAGGGTCAACGTGACTAGGGC
TAGAGACGTTGATGAAGGAAGATTTGTGGATATATTCCTTAATTACCGCCGAGTTAATTTAGGACGGTTATTCAGTGAAT
TTCCTATCCCATTTTTGC
>c84178_g1
TTTTAAAACAATAACGTATAATATAGAACAATAATACGCAAAACGTAGAACAATGAAATATTTCAATTATTTATGTAAAT
CTTAATCAAGAATACTATACAAAAAATCTAAAATAAAATATAAAAAACCTATTTAACAGCACGTTCCTGATCACAATTAC
GAGCATCATGGTTCACCATCTCTTTGCAATTGCCACATCTTCGTTTCGGTTTATTCTTATCCCTTAAAGTCTTCTCAATC
CTCGACTTCAAACGACTTCCACTACCTTTTGTCTTCACAATATCAGGTGGGTGAACATCAACTACTTCAGGAGGTGCACC
ACCATAAAACTCATTAAAAAGATCATCATTTGAACTGCTAGAACTATTCACAGACAAAGAATCATGCACACCTTTCAAAG
TTTGAAATAACTTCTCCATCTTTACAGAATCACCTTGAACCAAACCTATACAACTATAAGCTAAAGAATATAACTGAGAG
AGAGTATCTGTCCCACCAGAATTTGTACTTCCACCAACGCAAATTCCTTTTGTCCAACGCTTTAATATATATTGATCAGG
AATCCTCTGAATCTTAACATTCTTCAACACACAAAATACATGCGAACAAAGCCAACCACACCTCACAAAGTGCTTGCAAT
CACAATTGCAACTATAGTCAGCCAAATTATAAGTGACACTAAATTTACCACTTTCACCATCTTCAACTACATAAACATTC
TCGCCGACACCAGTCCTAATCTCCAATATGCAGCAACTGAAACTAGCTGAAACAATCTGCTTTTGAACCTCAACAAACAT
CCCACTAGTATAAACAGTTGCTGCATGCCTTTCAATTGCCAGATCTGTCACCAACTTTGGGAAACAAGAAACATCAACAC
TATTGAGACGATCACACTAATTTCTTTGAGCTTCAATAGCACGCTCAAAATGAATAAAGAATTCAATCAGATTTGCACCC
CTATTGAAATACCTACGGAAAAAACTATTCTGACTCTCAGACATAGACGTTGTCTTAAATAACCCACTCATATGACAATC
TCTAAAAAATGAAGGAATCCAATAACTACGCTGAGCAAACATAGAATCAAACCATTTATCACCAACCAAACCATATTTCT
CCATTAAATCATTCCATCTTCGTTCAAAACTCAAAGGCTCAGTAAACTCAGACCATGCAAGACGATTAAAATCCTTTTTA
AACTGTAAATCGGTCTTAAGTCGATGTGGAACCTTATCCATAACTTTAACCATGATATGCCACATGCAAAATCGATGACG
CGTATCATATAAAACACGTTCAACAGATTTTTTTAAAGCTGGATCTTGATCTGTAATAATCATCCTTGGTCTTCTCCTCA
TGCATTCAACAAACTTCTCAAGAACCCATGAATATGATTCCTCATCCTCATGAGAAATTAGTCCAGCACCAAAGGTCACA
CAACTTCCATGATTATCTTTACCAGTGAATGGCACAAATATAAGATTATATCTGTTAGTTGAGTATGTCGCATCAAATGA
TACAGATTCACCAAAAGCATCATATTTCAAAGTGAAGAAGGCAGGAAGCAAGTGCCTCATCACGCCCATGGATGTCAGCT
ATCTAACCGGCTTAGGCTCTGTAACCGGCGTAGGCTCTATTTCTTGCATTGCCGTCCACCCTTCCGTCTCCAGTTCATCG
CCGAAGTCCACACCCGACCATGGTGACAGTGTATCGACGACCACGAGATCAAAAAGATCCTCATACTCAAGAGAATCGGG
AGTCACAGGCGGCGAAAGAATACTAATCGAAGCCCCTTCGATTAGGGTTTGCCCGGAAGAGGACACCGGTGACGGCGGTT
GTGTCGAGTCGGAGGAGATGACCTCCTCCATCACAGTGGACGGCGGCGGGGTCGAATCGTCGGCAGACACAGAGATAGAA
CCCCCTTCGATTAGGGGTTGCTCGGAGGAAGGAACCGATGAGAGTGCGAATAGAACGCCGCTCATAGAGGCGACATACAC
CTGAGACTTCTGCGACTCAGAGCAGATGTACTCCTCCATCACCACGGCCGGCGGATATGTGGAATCAACGATGGTTGGTG
GCGATAGGGGGTTGCAGACCTCGGCAAATGGAGAGGGGGTTGGATCCGACACCACCTCAACGAAGAGTGGTGAGAAATTG
CAGGGCACCGTGTCAAATTCCCACGGCAAAGAGCCGGGAACTTGGGGGGAAATTTTCATGGTGGAGGAAATCGGTGGGCA
GCGGCGGAACGCAGAGAGAGAAAAGGTGAGGAGAGAAATGAT
>c92027_g3
AGTTCTCATCCAACAATATATTTGTAGCTTTAACATCACGATGAATGATACCTCTGGTGCATTCCTGATTTAAATAAGAG
AGACCCTTTGCAACCCCTAGTGCTATCGTTTTTCTCACTGGCCATTTAAGTGGAGGCTGCCACTCATATCTTTCTCTTAA
GCATGATGCCACACTTCCATTCGCCATATAAGGATAAACGAGCAGTTGTTCCTTTTGCGTAATGCAAAATCCAATAAGTT
TAATTATATTGCGATGCTTTACAAGGTTTGCCATTTCTAATTCTATCTCGATTACTCGTTGCCGTAGTTTCTTAACTGCC
ACGAGAGAGCCATCTACCAATCGACCTTTATATACTGTACTATGTCTTCCATGTCCAATGACATTTCTGTGGCTAAAATC
GTCTGTTGCAACAAGTAGCTGGTCTAGGAAAAATCTCTTAAGTGTTATAGTTTTAGAAGCATTTTCCCTATCTGCAATGG
TTTATGCTAAAATCTCTACATCCATCCATCAAATTAAACGACGAACCAGATATATAAAATCACAGACTAACCTTCAACGA
CAGAGTCGTTAGTAAGTGGAAGTTGAGGAGATGGAAATGAGGAAACAGGTCTCAGACTGTTACTTGAGAAACTGAATGAT
TCACTCAAATACTGTTAGGAATGTTACTAAAGACCAGAGGCTTCCTGTGTAAGTATATGATATATCTATGTTAACATGCG
ATCACCTAAGAACTCCTTCGCTATAATCAGAAGCAATGGTGGAGGAGGAGTTTTGATGACAGAGCTGCCAAATCTGCTCT
TTCTTCAGCACTGCTGCCACCAGCCTTTCCCAGTTGTCCCGAGACGACGACGCCGACGACGACCACGCCATCTTTCACCT
TAAATTTCCAATGATCATTGTTTCTTGTGTGGGGTTAAAAGGAAATACTCCCTCCGTCTGAGAACGGAAGGGGTGATTTT
TGGGTCTGGAGTGAGAAATAGAGAGAGTGATGGATGAGGGGCGACAGCGGCAACGGGTCCTCCTGCGGCGGCTGTTGATT
GCTGCGGTCAGTGGTGGCGCTCCTCGCCAGGGAAGAGAGGCGGCGCCGCCCTATGCATGTGGCTCCTCACCTTGAAGAAG
GAGGCGGCGATTTGGGGGAAGCTTGCTTTGACAGAGGCAGTGATTAATAGGGTTTCAGACGAATGAACAATGGAGGAGAG
AGGTGGCGCCTTAGGGTGAAGACTGAAGAAGGTGAGAAGCGGCGCTTGAGAGAGGCGAGTTAGGGTTTTTCGAAGATGAA
CAATGAAGAAGGCAGAGAGGCGGCGAGTCTTTA
>c59397_g1
AGAGATAATTGCTCCAGCTGATAATCAATAAGAACAGAAAAAAAAAATACAAATTCAAGTCTGCTGAATAAGAAATAGAA
AAAAGAAACAGGAATAGAGAGAAGGAAACTTGTTAGATTTGCTCTTGCCCTTGGAGACGGCGTGAGGCCGCAGGCCAGCC
TGAGTTTTAGGCGACGTTTGTTCGAGGCGGCACGACAAAGGCGAGGGTTGCGTCTCCATCAGAGTTTGTGGGCAAATGGC
GACTGAGTCTCCATCAGAGGGCGACTCACCAATGTGGTGGTGGAATTGACAAATTTGGTGAAGAAAAAGGTTCGAAGTTT
GTGGATTTTCGTTCGACGTTTGTAGATTTTAGTTTGCAATTAGGCTGATGAGAATAGTTGGGGAAAGAAATGATAGGGTT
TAGGTGGGATGATAAAACTGAGAAAATGGGTTTGTGGCATAAAAGTAGAAAAGAAA
>c87033_g1
AACACTATATCGAAATGACACTAATACTTGACATTCGGGAAGGATAGTCCAGTTGGGTCAGATCCGGGTTAGGATCCAGG
TCGGGTACAATCCGGATGTATGGTACACTCAAGTATACATGAGATTTTGTGTTGTAATTTAATATTTCGTACATCTATTT
ATAATTTATTCATCACTTGTACTTAAATATGTAATTTGCATCTTCTTTTCTAGTAATTTAATATTTTGTGCATCTATCTA
TAGTCTATTTAGCTTTTGTGAAGATCACATTCCAATCCTGATATCGAATTGGAATATAGTGAGTTGGATTTTTTCTTTAA
AACGAATTTTAAGTTTTAAATTTATTTTAATAATTAAAGCGACACTATTTTAATAAATAAGCTTGTCTCTTCAAATTTTA
TTTTATCACGTTAATAAAAAAGGGGGCTTTCAATTGGAATTCAGAAGCTGATGCTGCCTTTCAAGCCCTTAAACAGGCTA
TGGCTACTACTCCTGTATTGAGGCTACCAGACTTTACTAAGCCATTCGTCATTGAGACAGATGCTAGTGGAAAGGGAGTA
GGGGCTGTCCTTATGCAAGAAGGAAGACCTCTAGCTTATTTGAGTAAGACACTGTGTTTGAAAAATCAAGGGTTATCTAT
CTATGAAAGAGAATTTCTGGCTGTTCTCCTTGCAGTTCAAAAGTGGAAATATTACCTGCAAGGTCACAAGTTCTATATTA
ACACAGATCAACAAGCCCTGAAGTACTTGTTGGATCAAAGGATTACAACTCCTACTCTACAGAGATGGATACCAAAGTTG
TTGGGCCTTGACTATGAAATCTGCTACAAGAAGGGCCTCGAAAATAAAGCTGCTGATGCTCTCTCTCGAAGAACAGTGAG
AGGGGATGATTGTTATGCTATATCTGTCATGGTTCCAGAATGGATGAAGCAAGTTACTAGTAGTTACCTGGGTGACAAGT
ATTTTACTTCCATCTTAGAGGCGAAAGCAATCAATCCATCTGCCTATCCTGAGTTTACATTACATGGGGAGGTACTCAGG
TATAAGGGAAGGCTTGTTATTGGGGAGAATTCAGATCTGAGACAAACAATCCTAAAGGAACTCCACGACTCTCCTTACGG
CGGTCACTCTGGAACTCTAGGTACTTACATGAGAGTTAAGAGATGGTTCTATTGGCCTAAACTGAAGAATGATATTAATG
AATGGGTTGCAACATGCACTGTGTGCAACCAAAATAAAGCCATTGGAGGATCATACCAAGGCCTTCTCCAACCTCTCCCA
GTCCCTGATCAGGCTTGGTCACACATCTCTATCGACTTCATTGAGGGAATTCCAAAATCACTGGGTAAGGATGTTATATT
GGTCATAGTGGACAGGTTTACTAAGTACAGTCACTTCATAGCGTTATCACACCCTTATACGGCTCAATCAGTGGCTAAGG
TATTCCTGGACAATGTCTACAAGCTTCACGGCCAACCTATTAGCATTGTTTCAGACAGGGATAAGGTATTTACAAGCCTG
TTCTGGAAGGAGTTGTTTAAATTAATGGGAACTCAATTGGATATGTCTTCGGCCTATCATCCACAGTCGGATGGTCAGAC
TGAGAGGGTCAACCAATGCCTAGAAACCTACTTGCGATGCATGACTCACCACCACCCCAAGCAGTGGACACGGTGGTTAT
CCCTAGCTGAGTTCTGGTATAACACTAACTTTCATACCAGCCTCAAAACCTCCCCTTTTCAAGCTCTATATGGTTTTCCT
CCTCGACACTTCAACTTGCAGTCCCAATCTCTTACCACCAGTACAGAAGCTCAAGAATATATGTAAGAACGGCAGAAGTT
TGTGCATCAATTGAAGGAAAACTTACTTGCAGCCCAGAGTCGTATGAAGTTTTTTGCTGACAAGAAGCGCACTGAACGAG
AATTTGAGGTTGGCGATTTTGTCTATCTCAAGTTACAGCCCTACAGCCAGTCCACAGTCGCCCTACGGAAGAACCTTAAG
CTGTCACCTCGTTTTTATGGGCCTTATAAGATCATTGAACGAATTGGAAAGGTGGCCTATAAACTGGACCTACCTGAAGG
AGCCCGAGTTCATCCGGTATTCCACGTCTCTCTCCTCAAACGAGTCATCAGTCCGTCAGCTAAGGTTTTACCAGATCTGC
CCCCATTATCTGAAGACGGTACCTTTTGTGTTTCACCGGTGGGATTCTTGGACCAGCGAGTGGTTGAACGAGGTGGAGTG
AAATTTCCCCAAAAATTGGTTCTTTGGTCGGCCAGTGATACTGAAGCAATTAGCTGGGAAGATGAGGCATTCATGGTGAA
ATCTTTCGGCAAGATCGATCCTTGGGGACAAGGATCTCTGGCGGCGGGAGGTATTGTCATGGAAATAGCAGAGAAGATAG
TGGATTTGAAGGTTAGAGTTTGCAAGAAGAAAGGATCGACTGTAATTAATTCTGGGATGCAAGGAATGGAGAAAGAGATG
AATAATTTGG
>c83480_g1
AGAAAAGTATGCTCTTGAATCCAACTCATTTCACTTTACTGATGCGTGATATGTTTTCGAATTGTTTGCTCAATTGTATA
TAGTTGTTGATTTGATTTGTGGGCTATGATCTTTTCTGGTGGAGTGTTATGTATCATATTTATGGAGTTGTAATTGCAAT
TATGGTTGATGCAATTCGTTAAATTCATGAAGAATAAATTCAGTTCTGCATAATTATTGATGTTCAAAGTTGCTGCTCAT
GCCAGCCATTTCCTATTGGGTTAATACTGATGTTTATATAGTGGGATCCTTAATTTTTGATTATTGGTTTCCTGCAGCCT
TAGATTGAAGTAAAATATTGTTTCAGAAACTGAAAGTTGATATTTGTTTGGATAATTAAAGTTGGAGGAAATAAGATTCT
CTACATAGTTGAAATCAGGGCTATCTATTGGTTTGTATTATCTTGGAATTTCTACATAGACATACAGAATTTAGTATTTG
ATCAGGTTCTGATTGTCACTTCCCATCTGCATTGCCCAGATTAAGCTTGTAACTTTTGATC
>c94353_g1
TAAAGATGCAATTTACATGTACCGTAGCGTTGACAAAAAGTGAATCATCAGAGTGACGTTACGTATTACAGTGGACGGCG
GAAGAGGATCCATCATCTGCGGACTGAAAATCACGCAGCTGCTCACGGCGGTCTTGCCTGGGTTCGACGGCGCAGGGGAC
CAGGGCTCGCGACTTTTGCTCGCGACGAAGCAGGGGAGCGGCGGCTGCTCACGGCGGTCTTGCTCGACGGCGCCGGATCT
GGAAGAAAGGGAACGCAGAGGCTGCCAACTGCAGCTTGCGCATCAGCTGCTCTCCCTCTCTCTCTTGGAGATAGTAGTCC
GCACAGGCGCCGGCGCCGCCCACCGGCAGGCGGCAGACCGGGACCCCAGCAACAGCAGATCGTCCTGGCAGCAGCAGAGC
TCGTCCGGCCCCAGCAACAGCAGATCGTCCCGGCAGCAGCAGAGCTGGTCCGGTCTTCCCATCAGCAGCAGCGATCAAGC
TCGACCCGCCTGAGATCGACGCCGACGTGTGTGCAGCCGCCTGGAGATTGCCGCTGGAGATGCTGCTCGCCTGGAATCGA
CGCTGTTGAGGCTGCTCTGTAAGTTGAGATCAAATTTTGGGTTTTTTATGTTTGCCAATTAGGTGTTTGATGAAATGCCA
GTGAGAGCTTTTTGGTTTCATTTTCGCATTCCGGCGTCCTCTCTTGCTGCATCATGTCGGGCAAGGGGGGCCTGAACCTT
CCACTCGTTTCTAACAATTTTAACCCGAACGCTCGTGCTGTTTCTTCCCCAAGAAAACACCCTAGTTTGGTTTCACCTGC
TACTTCTGCTGATCTGAACTTGGCTTTGAACAAGGCCAAAGAACAGTCTGGAATGATAGTCCTTTCTGATGGCTCAAAGG
AACCTCAACGTACGCTTGTGGTTCCGGATGGTACTTCCCTTACGCAAGCACAAGGGAACCCCAATCCTAACTCTAATGGG
GCGGCGGCTTCCTCTTCGACAACTATTCCCACGAATCCGCTTCGTCAACAAGTTACTGATATGGGAGAGAAGATTGATGC
CCACAAATCCTATGCGGAGATGGCTTCTAACAGGGGGCAACGACGCTCTGACGTAGCTGCTCATAAATTTCATGCATTAC
GTCCCATGAAGGATGGTGATCAGTTCTGTTTCAAAATGCCCAAAGATCTTCTTATCAAACAAGTTTCGGAGTTTCAATAC
GCTTTGACGGGAAGACTTTTGCTTCGTAAAGGTGAAAAACCGAAGCCGGCAATGATGTTAAAAAAGGAGTTGAATGATTT
ATGGGGAATTGCTTCTTCTTGGCAACTTATTCCCCTTGGAAAAGGCTACTACACTTTGGTTTTTCAAAGTGACGCGGACA
AAACCTGTGCCAAGGTAAAAAACACTTGGGAACTTCATAATGGTCATCTTCGACTCAGGGAATGGTCAAGGAATTTCGAT
CCCTTCAAGGAGCATTCTTCGTTGGCTAATGTGTGGGTGAGAATACACTATTTGCCGATTGAATATTGGCACGCGGAAGT
GCTGGCTGGAGTTGCCAGATATATTGGGCATCCTATTAGAATCGATGCGGCTTCAGTGAAGAAGGATTTTGGACAGTTTG
CGAGGGTCTTGGTCGAGTTAGATATGTCTAAACCTCTTCCTACTACTCTTCTTTTTGATGAAGGAGATTTCGCTTTTTAT
ATTGAGTTCACTTATGAAAAGCTCCCACTTTACTGCAGCAGGTGCAAAATAACAGGACACTCTCCTGATAGATGTTTCAA
AGCTATTCAAAAGGAAACTGACGAGCCAACTACTCACGTCAAGATTGCCACGCAACAGCCAAGGGGAAAACAATGGCAAG
AAATTGACCATTTTCAGACTAGGAAAAAGGAACATGAAGCCACCTTGCATGAGCATAGAAATCAACCTGTCGGCGATCAG
CAGATTCAGCAACATTCGGTTAAAGAGAAGCAGCGCTCGGGGACTACGATTGGAAATAGTTTTGCTGTGTTGGAAAATCT
GAGAGGTGAAGAAACTGGGTTACAAATCTTGGAGGCTGAGCAGATAACTGATACATACGCGCGAATTAAGCAGCAAGCTT
CCGGTGAGGACTATGAACCAAGAGCTACACCTCAGAAGGTTACGCAGCCTTCGCATCGAGGCTCTTCGCCTCATCTGTTG
GAGCAGGAGGAAAATGCTAAGAACAAAATCAGTGGTGAGAATGTTAGATTTCAGTTGAGGAATAATGAGGATATCAGAGG
GCCGGATATGCTGGAAGCTATCACCAACAATGTCGAGACATCGGTGTACGATAGGCCGCTTGAAGTTTATGTTTCTGAAA
GTTCGGAAGAGGAGGAAACAATTGAAGCGGATGTTATAAGTGAGGAAATTCATTCCCGACAGCAAACAACTGATGCGATT
GCTTTTGAGAATGCTATGAAGGCTCAGAGATTGGAACAAATTTTGGCATTGGCTAAGGAGCCAATTACTTCGGATATGGC
AGCTAAGCGGCGCGGTCGGCCTTCAAAAAAACAACTCGCAGATCGTGCAGCGGAACAAATCTCAAAACAGGCAGAGGAGA
GTATAAAACATCGTCTTCGAAAAGCTGGAGATGCTGGCAATAAGCCGGAAGCTTTTGTTATTGACAATAGCAAGAAAGAC
TGTATTCAGGCGATGGAGAATGTCGCCCGTGAAAGCTGGGCGGCTGAGGTGGAAAGATGCGGAGGCTCCTCCGCCCATTT
CAATCAATCTTCATGAATATCATCGCCTGGAATGTCCGTGGTTTGACGGACGAATCCAAGCGGTTACTTAAGGAGCATTG
CAGCTCCTTTTCTCCTATCATCTTGGGTTTGATTGAACCTAAGAAGGCGTTTCGTAAGGTGAGGCAGAGCTACTGGAATT
CTTTAAATATGGTGCCTATTCATCAAAATTGTCGAGCATCTAAAAGTTCGAACATTTGGGTTCTTGCTCACCCTGATGTG
ATTGCAACCATGGTTTTTTCCTCTGACCAAACTGTGATCGTTGAGTGTATTTGGCAAACTTACAACTTCCGTGTAGCTAT
TATACACGGAGCCAATGACCAGATCCTCCGCCGTCAACTTTGGCATGATCTTCTCCATTTCACGTCGGGTAATACTGTCT
TTATTGGTGATTTTAACGCAGTTAAAGGCTCTAATGAGAGGATCAGTTCTAGGTCCCCTTCAAGAAGCTCCTGCTTGGAA
TTCTGCGCTTTCATTGATGATTCTCAATTCATTGAATCTCCGACTGAAGGGATTCGCTTTACCTGGTCTGGACGTCGGTT
TCTTCCCCGTCATGTTGAATCTATCCTTGATAGAGCGTTTTTTCCAAGGGTTTTGCTGATTTATGCGATTCTATTGTTAC
CACGGCGCTTCCGAGGCTCACCTCTGATCATTCTCCGTTAGTTCTGCAGTGCCGTCATGTTACTCCCTCTGGCATAAGAC
ACTTCAGATTTCTGAATATGTGGACCCTTCATCCTTCGTTCTTAGATATGGTGAAGAATTCGTGGACGGTTGCTGTTAAC
ACTAGCTGCCCTATTCTGTGTGTTATGTTGAAACTCAAGAAGTTGCGTTATGATATTAAGGTCTGGAATAAAGATGTTTT
TGGCAACGTGGATAATTCGATTGGTCAATTTCAGAATCATTTGGCGGTCACCCAGAACCAGATTTCTGAAACTGGATATA
ATGATGAGCTTTTCGATGAGGAGATTCGTTTGCAAGCTGAGCTTAATGTTGCGCTTTCTAGAAAAAATAATTTTCTTCAA
CAGAAAAGCCGTGCCTCGTGGTTGCAAGATGGGGATAGAAATACGACTTTCTTTCACAGAATGATAAAATTCAAACGGAG
GAATACTTTGATTACTCGCTTGAATATTGATGGTGTGGATGTCTATGATCCGAGTATTATTGAGCAGCATATCATCGGGC
ACTTCTCGGCTCTTTTCATGGATGATGGAAGCCCGAGTGCGGACCCTTTGGAGATTGAGGCGCTTATTGATGTGGCGGTT
TCGGATACTCAGAATAACTTTTTGGTTAGTATTCCTGAGGAGAGTGAGATTGCGGCGGAGGTCTTTGGCATGGACGCTAA
TAGTGCCCCTGGGCCTGATGGTTTCTCTGGTTCCTTCTTTCAGACTTGCTGGGAAATTATTAAGACGGATGTTGTAAGTG
CTGTTCAAACTTTTTTCCGGTCTTCTTATTTACCTACTGGCTGCAATTCCAGTACAATGATTCTTATTCCAAAGAAGAAG
GATGTTTCAACTGTTGCTGATTTGAGGCCCATCGTTCTGTCGAACTTCTTCTTTAAAATCATTTCCAAAATCTTGGCGTC
AAGGCTAAGCAGGATTGCGTCCACTCATATCTCTAATAACCAATTTGGTTTCATTAGTGGTCGCAACATCCATGATTGCA
TTATGCTCAGCTCTGAGGGATGCAACTCGATGCAACGTACGAATCGGGGTTCGAATATGGCTTGCAAAATTGACATTAAT
AAGGCTTTTGACACCATTCGCTGGGAGTTCATTATGCAAGTTTTGAGAGCGAATGGATATCATGAGAAGTTCGTCAATTG
GATTTGGATCATTTTTAGCTCTGCCCGGCTCTCCATTCTTTACAATGGTCAGCTTTCGGGGTACTTCTCTTGTTCTCGTG
GGGTTAGGCAGGGTGATCCGTTGTCGCCAATTTTATTTGGGATTGCGGAAGACGTCCTGAGTCACCTTATCAGCAGTTGT
GTGGAATCGAGACATCTTAGTCCGATGGGTTTCAGCCGGTCAACTAATTTTCCAACACACTTATTTTATGCTGATGATAT
TATCCTTTTTAGCACTGCTACGGTTCGTAATGCTCGCAAGATCAAGGATATTCTGAATTATTATGGTTCGATTTCTGGTC
AGGTTTGCAGTCAGGAGAAATCGAATCTCTACTTCGCTAGGGGCGTAACTACGGATAGGAGAAGGGCTATTCAGCGGGTC
ATGGGTTTCTCTGTGGGGAATCTTCCGATGACGTATCTGGGAGTTCCTATATTTGTTGGTCGTCCGCGGGCCTCGTATTT
CATGCCGATCTTTGATAAAATTGTCCAAAAGTTTGCAAGGTGGAAAGGTCTTCAACTGTCTATCGCAGGACGTTTATGTT
TGGTGAGGTCTGTCATTCAGAGTTCGATTGTGCATTCGATGATGGTTTATAAATGGCCTAAATCGTTATTGCATTCGCTT
GACCGTAAATGTCGTAATTTCATTTGGACGGGCAGCATTGATCAGCAACCGCGTTGTTCTGTTAGTTGGAGACGGGTGTG
CGCTCCTAAAGAGGAAGGTGGTCTTGGCATTCGTTCTTTTACCTTAATGAATAAATCTTTTTTGATGAAGCTGGCATGGA
AGATGATAAAAGGTGATGATTGGGCTCATCGGATTATGAGGTCCAGATACCTCACGACCTTCAGCTATGCTAAGCAAAAT
ATTGCTAATTCGACTATTTGGCTCGGCGTGAAACAGGAGATTAATCCCTTGGTGGTTGATTCTTACTCTTGCATCAATAA
TGGTGCTAATACTTATTTTTGGAAGGATGATTGGCTGGGTTATATTTTGGTAGATAAGCTCAAAATTCCTCACTACATGC
ATGATTATCTCCATTTCTCTGTGCAAGATTATTACTATGATGGTCTGTGGCATTTCTCGGCTTCGTTTGTGAATTATTTT
CCTGAGGTGGTGGCTGATATTTTATTGATCCCTATGAGCGAGGAAAAAGATTCTAGATATTGGAAGCATTCGCTCAAGGG
GAACGTCTCGGCGGCTTTAGCCTTCTCCAAGAATTGTCATCGTTACACTATGGTGAAATGGGGGACATGGATTTGGGAAC
CGTACATACCGATTCGTCGTTCGATCTTATGCTGGAGGATTCTTCATGGGCGCCTTCCAACCTTGGATACTCTTGTTAGA
CAAGGTATGGTCACTCCTAATGGTTGCCCCTTTTGCTATATGGATGCTGAAACCATTGAACATATCATGTGGAGCTGTCC
TAGGATTAGTTACGTTTGGGAAACGTTTCTGGACTGGTTTCATAAAACGGATCTGTTAAGTTGCTTGGATATTCACACTT
TTTTAGTGCTGGCTTGGAATGCTGCCTTCAGCCCCCAAATTTTGGCTTTTTGGAAAGCAGGCATTATTTCGATCCTGTGG
AAGATATGGGACTGTAGGAATGCGCTTGTTTTCGATGATCTCCGTTTTGAGGCTCGGTCGATTCTTGTTTTTGTTAAAGC
TTATTTTAAAGAGATGGATTCTAATTTTTCACGGCTTGGTACCATCAAGAATACTTGGACTGACTACGTGATTGTTAGAA
GTCTTGGAATTGGCAGTCGAGCTGCTCCTCCCCCTCGCATGGTGGAGGTTTATTGGTGGCCTCCGGTGACTCATTGGATT
AAGGTCAACACCGATGGCTCTGCTAAAGGGGCTCCTGGTCGTATTGCCGCGGGAGGAGTTTTTAGGGATAATTTTGCTTC
TGTCCGTGGCTGTTTTCACATAAAGGGTGGTAGTGGGTTTGCTTTTGAAGCTGAGCTTCTAGCGGTTATTACTGCTATTA
ATATTGCTCATGAACGTGGCTGGCTTCATCTTTGGGTTGAGTCCGATTCGATGTATGTCGTGCGGTTGTTGGAGAATCGC
TCCACGGATGTTCCCTGGCGTTTCTTAGCTTCCTGGAAGCAGGTTCTGCATCGTCTTCATGGTTTTTCTTTGATTGTTAC
TCACATCTTTCGTGAAGGAAATCACCCCGCGGACATAATGGCCAATGATGATAGACAAGAGGGATGGTGGCCTTATGCGA
TTGACGATATTAAACATGCGGTGGCTCGTGATTTTTCTACCCATAGCTTTGTTAGAATGGTGCTTTAAGGTGTTAATGTC
TGTTTCGAATAGGTTGGATGCTTTTCGCGACAGGTGCGGTTGCTTCGTTGGGGTTTCGATTGTCTGCTGGTGTTGTGATG
GTTTTGCAGGAGGGTGGGCGATTTCTGGTGTTAGGGTCGGGGTGTCAGCGGTGTCTTTTTTCAGTGCTCGGGTGAGCTCG
ACACTGGGAGCCGACTGGTCGGACCTCTTGGATCTCCGTGATCGGCGTGTTTCTACCGTTTCACGTCGAGCTTGCTTGAG
GGGCGACAGTTTTCGTCGTCGATGTGCCACCTCTTGGAGTGTTATCTTCTTCTTCCGTTTGCATGGTTTTTCTTGGGCTG
CTGATTTTCATTTTAGCTTCGCTAGTTGTGCCTGGTGTCGTGCTGTTTCTGGTTTTCAGTTTGGTTCCTTTTTGGTTGTT
TTTGCTTTTTCTTTGCTTGTTCTCTTTGGTTGGTTTGCTTTGATGTGTTCGGGAACCGAGCTGCTTAGGGGTGATGGTTC
GGCCGGAATCTCTGAAGTTGTCTCACTTCCGTTCCCACACAGCTCCTTTTTAGACGAGTACTCTTTTTCCCTTTTAAGGA
TTTTCCGACCAGGTTTGCCTTAAAAGGGTTTTAATGAGGCTCGGCCCTTAGTCTGCTTTTCTTGTGCTTTCAAGGGTTTT
TTAGATTTTTTCTTTTCTTTTTTATAAAATCG
>c93268_g1
TGTGTTCTTCCCTAATTCATTCTGGAAAAAGCAAAGAGGGAGGATCTCCAGCTACTATTGGGTCGGGTTTTTCTGCCAAT
TTCAAAACCCAAATCAGGATCAGTTACAGGATCCCTGATTCACAAATGGGGTGCCAGATTTTTCTTGGGTTTTGATTATC
TGATTTGGGGTTAAGAGCTAGATCGGGATCCCTCTTTTTTTTTGGATCACGCTCATCCTCAATGCCTCCATTTCGTGCTT
CAGTCGGAGACCAACAGCGGAAATCCTCCATCACCGTTGTGCCGATCTCTCTTTCTCTGAGCTGACATCAGCGACATCCG
CAGCCCTTTTTTCACCGCCGTGAACCACCGCGCAGCTCATCGGCGGTTTCGCCGCCGCGAACTACTGCGAAGCACTTTCG
ATTGAAAATCCTCCTCATTTTCCGCCGCGTCGCCTGAGAAGTCCAGCTCGGAGGGAAAGCTTCATAATTCGAAGACCATG
AAACAAAACTCCTAGATCAAAGCCCCAATTCCAGAAATCCCTAAATTGTTGTCGCCACTACCTAGGTGTGCAAACAACAC
CAGTCGCCGATCAGCGGTTGTCCCGATCTGTGGCCTACCTCAGAAAGAATTGAAGAAGATTTGTTGGCATTTCACAGCCG
ATGGAAATATACAGGGAAACTATTCAACCTTTATTCTCATATTCTCTATGTTAGTGCGTTTGTGTGGGATTCTAATCTTC
TTTTTGCTTGATAGCTGATGGAAATATACACGGGAAATTACTACCAGGGCGATACACTCATCTTCACCTGACGAACGAAG
GGGAATACCATCTGTGGATGTCTCTTGGATTCGACCATCACTACTACAACAATAAGCTCTAATAGGCGAAGGTTTTTGCC
CCATCCCTGGTCATCGCAATTTGCGACGAACTCTCCTCAGTGCCCAGCAGAATCCCTCCATCAGCGGAGAGCTCCAAGTT
ACCACCGCGTAGGAGCCACGCACGCCGCCGGCTATTAGAAGAGGGGAAAATCCACATTTTTCTCAATTTATTTCATGCTG
AACTGAGTCCCCCAATTTTGTTGCTTATCTTGCTAATCTCTTGTGATTTTGCCATTTTTTAGCGCCGTGAGGAGTAAGGC
CAGAATGGGTTCCTATTTAGCTGCGGAGCAGCGCCTTGGCGGTGGCGGAGGCCATCGACACGGCCGTCGCCGATGACGTT
CTTGACGTGAGCTGCATCACCGACAGTCGCACCAATAGGCTCTCTCATCTCTCCTGTCGGAGTCGAAGCTGCTGCTTCCC
TGGTTTGATGGAGCAGGGCAGGCACCCCTCTCAACTCGAAGGAATGGATACACAGCCTGCTAGCTCCAGATTTTGTCGTC
CAAGCCCACAAAACTAAGCCTGATAGTCCTTCAAAATAAAAGCTAAGATACTTATTTATATCTTTAAATATTATCACCAT
TTGATGGTTTTCAATCCCACGGAGCAATGATGTTTTTCTCATGAATCAAATTATTCCCAGTCTCATAAGAAATTTTCTTT
TTGTGATTGCTTATTGGTGTGGAGTAAGGGCTCTGTTGAGATGCGAAAAGAATTTTAAAGTGTGTTCTAATATTGGTCTA
AAGATTGAGGATATTTTGATATTTGGATATTCTTTGGTATTTTAATATCATTAGCTTAGATTTATTGCTGTTTTGAATTA
TGGAATTGAACATTACAATTGTTGGGATAGGACCATGGAGATATATGTCTTTATGTGCATAAACGAGTTATTATGGGGAA
TTTAAATTAACTCCTTATAATTTGGTTTTGATGTTCGTGGGGCCTTATTTGAATTTTGGTGATTGAATTTGAGTTTATTG
GTTGGTTATGATGATTTACATCTTGCGATAGTACTATGATTTTGCTTTGGTTTTGGGATTGATTTTGTGGGATTAGGACC
ATCAAGACTAATCAATTACTCTAATGTTTTAGAGCACAGGAAGTACATGCATTACAACACAGGAAGTACATGAATTATAA
TAAATTATTCCAACACCTGAGTCTTAGGAAGCTCGCCTGCTGTTACGGAGTAATTTCTTATTTTCAGGGCATAAAGTTCT
TGGGGTATCAAGCTCGCTGCAGCGCTGATGCAACGTAGGGAGGGAGAGGGCAGTTCATCACCTTGCCACTGTGCTGATGC
AGCATCACATCAAGAACGTCATGGCTATCCGAAAAATTTCAGCGCAGCCAGCTCTGGTTATCCTTCCCCTCTGGTAGCTG
CGCAGCCAACACTGGTTCTCTTTCTCCTCTGGTAGCTGCGCAGCCAGCCTATATGGAACATGTAGGAATTGGGAAGTGAC
TAGAGAAAGAAACATCATTCCTTTGAACGTCTGATATGATCGGAAGACCTACAGAAAACCTGCTTCGGCAGAAAATG
>c94364_g1
AAACAAATTCAGTGGTTATATACCTACTCATCTCGGCAACCTAAAGCATCTCCAACGTCTTACTCTGTTCAGCAACAATC
TTACCCAGGCACCATCTTCTTCCTTCATTACTTCATTGACAAATTGCAGGTCTCTAACTGGTTTGTCAATTGGTGATAAT
CCTCTAAATGGTGTCATTCCAGCTTCTGTCGGGAACTTATCTTCCTCACTCGAAACATTCTATGCCTACAACTGCAAATT
CAGTGGCAGCATTCCTGTTGAAATAGGCAATTTAAGCAATTTGATTACATTGACTTTGCAAGCCAATGAGTTATCTGGTA
ATATTCCACTAACTATAAGCCATTTGCATGAACTTCAAGGATTAGATCTGTCTGATAACATGTTGGGAGGCTCAATACCA
CATGCTATATGCAATCTATTCAGCCTCGGCAGTTTATCTTTTAGTGGGAATCAATTTTCAGGCCCAATTCCTAAATGTCT
GGGAAATGTCTCTTCTTTAAGAAATCTTCATCTAGACTCCAACATTTTGAATTCAAGCATACCATCAAGCTTATGGGGCC
TAAAAGATTTGATCCAATTAGACTTGTCCTCAAATTCATTGAATGGATCCTTACCACAAGAGATCAGTAACTTAGGAGCA
GCAATATATATAAACCTATCGATGAATCAGTTGTCAAAGTCTATTCCTAGCACTATTGGGAAGTTGCAGAATTTGGTTAA
TCTGTCTTTGGCAAATAATAGACTAGAAGGTTCTATTCCTGTGTCTATGGGAAGCATGATCAGTTTGGCAAATCTCGACT
TGTCGTACAACAACCTCTCTGGTTCAATTCCAAAGTCTTTAGAAGCACTTCAACACCTCGACTACTTTAATGTCTCTTTC
AATAGTTTAAGTGGAGAAATTCCTAATGGAGGTTCTTTTAGAAACTTCACTATGGATTCTTTTAAGGGTAATGAGGCATT
GTGTGGAATCCCCAAGTTCCATGTCCAAATTTGCTCTTCAATTTCTAATCACAGATCAAAGAGAAAGAAGGTGGAACGAG
CTTCATTTATTGTTTTCGGGGTTGTGGCTTTCATCTCAGTTGTTTCTTTGGCCTTTATAATTGTCAGAAACAAAAGGAAA
GATAAGACGACTAGAGAAGTTGATGAATTGATATTCATTGTGCCGGAAAGAATCTCTTATTATGAACTGCTGCAAGCAAC
GGAAAGATTCGATGAAAGCAATTTACTTGGCACTGGGAGTTCTTGCTCTGTTTATAAAGGAATTCTTAACAATGGGAAGG
ATATCGTTGTCAAGGTGTTTAATATGCAGCTAGAAGGTATTTCAAGAATATTTGATGTCGAATGTGAGATACTACGTAGC
ATTCGACACAGGAATCTGACAAGCGTCATAAGCAGTTGCTCCAATGAAGAGTTCAAGGCATTAGTACTTGAATATATGCC
AAAGGGAAACCTTGAAAAATGGTTATATTCCCACAACTATTGCTTGAATATGATGGAAAGATTGAATATAATGATTGATG
TTGCATCTGCTTTGGAGTATCTTCACCACGGTTATTCAATGCCCATTGTCCACAGCGACTTGAAGCCTAGTAATGTGCTG
TTAGATGAAGACATGGTTGCCCATGTAAGCGACTTTGGGATAGCAAAGTTGTTATGCGATGGAGATAGCTTTGTGTTAAC
CAACACGCTAGCAACATTGGGTTACATAGCTCCAGAGTATGGTTTGGAAGGGCTAGTTTCAACAAGGTGTGATGTGTATA
GCTACGGGGTGATGTTGATTGAAACTTTTACGAGAAAAAGGCCTAGTGATGATATGTTTTGCGGAGATATGAGCTTAAAG
AGATGGGTAGAACTCTCACTTTCGGAGATCCCAGATGAAGTGATAGATGCCAACTTAGTCATGAATTTGGAGGAAGAAAT
GATTGACAAGAATATGCAGTGTGTATCATCCATACTTGAATTGGCTCTGAAATGCTCTGCCGACTCTCCCGGGGATAGAA
TCAACATGAAACAAGCACATGCAGAGTTGCAGAAAATCAAACATCGATTTTCCCAATGAGATTCAAGGAACCAAGTTGCT
GACATTTTGGCAAATCCAAATACTCCGATTGGTTGGTGGAATCATGCTATTCCCTTGATTGAGGAAGCCATTCAAAAGGA
TATTCATATCCCAAATTTCTATCGCAAAGTTAGCTAATGACGTCTTCTTCATTTGGTGGCTTTGATGAGGCATGTAGTGT
TGAAGATTTTGAAGAGGCAGTAGATGCTAACTGGGGTGTGGCACTGGATAGTGGTGAGGTGGATGACATAAAGAATGGAA
T
>c89561_g2
GTGCGCGACCTCAAACCGTGACCGCCAAGCTCTTTGCTGTGTTTCTCAGCTTCCTTAATGTGTGACGTATGTGAAATGGG
GGTTCAATTTACAGCAAAAACAAATCTAATCAAAACTTCCCAAATGTCAATGCAACTTTATTCATCAACATAATTAATAA
CAAATAACAAAAGAACTTAGTTGCAGACAATCACAAATAATAAACAAAAAAACTCCAATAGGCTTCGCAATTATTTCCTC
GGGAATAGGTTAAACATAAAAGAAAAGAGATTCAATACTACTTATTCGCCTCACATCCCCCCGCAGTGCATCGAACTACC
TGCAACATCATTCTATATACACTTTAAGTTATGCACAGAAGAATATCATATCAATACAAGGCACATCATATCGATACCCC
CACAAGACAAAATCGATATACTTCTCAGAGAGCTCATAATGGCAGTATATCCCAAACAACTAACCAAGAACGAACACACA
CACATAATGAGTTAGAAGAATCATGAACTTTGTCCATCACCATTGACACCGCCTTTTCTGAGTCACACAAGGCTGCAAAA
TATAGCTACACACAATCTTAATTTCATCAAGCTAGCATCACAAAGAGTATTTGCGAGCGCGACAATTACCAAAATCACAG
TTTTAAATTACAATACGCATTAATTTCCAACTACTTATGCTATGTATTACAGCTTTCTCATACTAATACTCATAAACAAA
GGCTCTGCGAGTCAACTATTCAAGCATTCAACAATAGATTGCCACTAAAAAACATTTTCAGTTTTATCATCGTAGATAAA
TGATCTAATTTGGGAATCAAAAACATCAATAAATCCACGCACCAAAGGCAATAAGCAATGCTATCAATATGCAAGCAACA
AACTTTTATCAATCAATCCAACCATCAACAATACATAAGCACACATTCAATGCTCCTTTGTGCAAAACTCATTCAAAATA
AATGCTAGAAGAGACTTCGAAATTTTTAACAATAAAATAGTTGCAACATTTATTTAAACCAATTTCCATAAAGTTTCCGC
TATATAATTCCATAAAAGATTTCATCAAATTCAATTTCGCAAATAATCAATTGGCCTTTAACAAATGAAAAGGCCAAACA
AAACTTCAAATCCTAAAATCATAAAATTGAAACATGTGGCGATTGGCGAGGAATTTATCGGTAAAAGGATTGACGTGTTT
ATGACCAAAGGTTTTGGCCACAATTATAGTAGAGAACTCGTGAGAAATTTGCATCGGCTCGGCCGGATTATAATCTGCAA
TTTTAATCACACTTTTTTTTTGTTATGGATTGAATCTAGAAGAAGAAGAAGAAAATCACGTACTGATAAAATTATGGAGA
AAAGAGAATGAATGGAGCGGTAAAAACTACATAGTTAGTGTACTCGCGGTTCCCATTCCCTGTTGTTGCTGCAGAAACCC
TAGATTCTCTCTCTTCATAGTTAAGCTGTTGAAGAACGGGATGAGCCGCGTCGCAGGAAGTTTTATATGAAGAAGATATA
AATGATTCTCCTTAAAATAACTGATCACAATTCACACAATATCACACGATTTTTTGAAATAAACTGCCAAATTTGGTGCA
GGATAATAATTGCTTCAGAGAGATTGGGGGAGAACGTGAGGAAGAAGAAGAGAACGTGTGTGAGAAACCGTATCATTAAA
TTTTG
>c93624_g1
GCCCATGATGTAGCAGTTTGAGAGATCTGGCGTCAAACACCTTCAAGAACTGCAAATATAACATCCATCCCGTCAGATTT
CGTCCACATCAAAAACTGTATCTACGACATCAATTTCGTCCGATCCAGCCTCTTCGCCACCGTCAGATCCGGCGCCAACA
ACTGCATCTTCAACATCTCTTCCGTCCGATCCGGCCTCTTCGCAGCCGTCCAACCCGGCCGCCGTCCGACCCTCGTTGAC
GCGGACGCGGTCAGCTCCGGCCTCTCCGCCGCCGTCAGATCCGGAGTCAACAACTGCATATATTGCATCCATTCTGTGCG
ATCCGGCCTTTCCTCCGCCATCAAATTCGGCGTCAGCAACTGCAAATACAGCATTACTATCAGAATCAGAGAGCTTCTTT
GCTTTCGCTTTTTGATTTCACTATCAAATCCTCCCGATCTGGCCGGCGTCTTCGTCCTAGTTCCGACACCAATTAAAGCT
CTCTCATCGTGTCTTCTGATTCATAGCAGGGCAGTCGTTTCATCTTCCACATTCTTACATTCCTTGGGTAAAAGAGTGCA
GCCTGTTCTTGCATTGCATAAGAGTTGTTTAATACATTGAAACTGATCATACTTGGATATCAATGTTAGCAATGGTTTTC
TGTTAATGAAACTGATCATTCTTGGATATCAATATTTACTGGAATGGATATTGAGATTGTGGAATACCTTGAATGTTTTA
GAACTGATCAATGGTTATTGGAGTTGAAGTAATTGTGGAGTGGTTAAGAGTTTTTTTCTTTTTCATTGAACGGAGAGGAT
GAGTCGTGAGGAGGTTTGGAGGGTGGTGAGGAGAAGGGGGCACGAGAGGACCGGAGCAGAAGGCAATGTGGTGTTTTAAC
GGAGCAATAACTTTCATAGGCAGACGAAGTATTGGAGGAGTGGAGCTGGTCGATACACTGGTGAGGTTAAACAATCACAG
AGAGTTACTTTCTTCTTCAACAACATCCCCGAAGATTGCAGCTTTGATTTCTTGAGAAGGAAGTTTGGAGCCATTCGAGT
ACCGACTGACATTTTCTGTCCCAATAAGAGAGATAAAAAAGGGAAGCCTTTTGGCTTTGTCCGATTCGAAGGTGTTGAGG
ATACGGAAGGTCTGCTTGAACAGTTGAATCAACTTTGGATTGGAAGTTACAAAATTAGGGTTTATAAACCAAGGTTTGAG
AGGGTGGTGAGGGATGAAGAAAAAAAGGGGTTCGACGCCAAAAGAGTTACTGGGAAGAAACCGGAATGCTTCCAATTTTT
GGATTCTGCAAAGAAGAAGCCTGGAGTTTCCTTTAAAGAAGTTCTCACTGGAGTCTCTAAAGGAGAAACCTACACAAGAG
AAAAGTTACAATTCAAAACTTCGGAGGAGGATTCAAAGTGGCTTGAAGGAACATTCACAGGTTTCATCAAAGATGATTTC
TCCTGGGATGAAATCAAAGAAGAAATCAATAGCGAATGTCCCGGGAAACTGAAAGTTTCGACGATGGGGGGAAGTTTGGT
GCTCATCCGAAGTATTTGCGAACTGCCAACACAAGAAGTTCTCACGGAGTTGGATGAATGGAGTGACTTCTGGTTTCTTT
GGAAGAGGAAATGGAACTTCGTGGATGTTCACCAGCAGCGATCTATTTGGACGAAATGGATTGGGATCCCGCTTCATGCA
TGGAACTCTCGTTTCTTTGATTCGGTGACGGCAAAATTTGGGCGGGTTTTGAAAATTCACGAACTCACGAAAGAAAGAGA
GAAATTGGACGAAGCTTTGATCCAAATCTCTACAGGTCTCAAATCCATTGAGCAAGTTTTGGAGTGTTGCATTGATGGAG
CTAGTTTCACAATTCGCATTGAAGAAATTCAGGATAACCCACTCTCGTCCTTGTTCGGAGAATCGGATTTAGATGAGTCG
GAATCGGAATCGGATTCAGGATGGTCGGATGGAGCGGAGTCTTTGGATCCAGCTATCGCTACCATCGGAATGATGGACGA
CATCGGTGTGAGAGATGGAGACGTTTCGGTTCTCCAAGAATTGAACTCTTCTATTCCTTCGCAAGACGTTTCGGATTTCC
AAGAATTGAACTCTTCGATTCCTTCACAACAAACCGTTCCAGACACGTCAGTCGAGGTTACCAATCATGATGAGACAACG
TTGGGAGGCTCAAGATTACTTTTGAATGTGGTAGCTGCCGAAGGTTTAGGCCAGTCTTCTTGCAGGGCCGAGCATGAGGA
TTGCCTCATTTGGGCTGAAAACTCAAAGAACCAAGATAAAATCCCAAGTGGAAACTTATTGGAGTACCCTTGTGGGCCTG
TCGAAAACTTTTGTGAGGTACCTCTTTCCTTGCCCAAGGTTCCTGCTGTGAGAGAAAAGGAAACCATTCTTCTACAAGGG
GGAACTGACGATCTGGAAGATAACAGTGACAGTCTCGACGTGACCGAAAAGGATGATTCTTCGGGCACCCAAGCAGGGGA
AGAGAGGCTGCCTTCCAACAACAAAAGGGCTGATCCCAAATGCACAAAAGGAAAAAAAGGTAAAAGGAAAAACAAGAATA
GAGCGACAGAGAAGGAGAATTGGGGGCGTTTCATCTCTGAAATAGAACCACTAAATGGGAGAGGGGAGGAGGCCGCAGGG
AAGGAAGACGCTGGGGAGAGCCAAAAAGGGGTGCTTTC
>c90293_g4
AATTCTCGTTCTCTCTCCTTTTCGCACGCACGACTCTGATATCCCTCAGCCACCTTCCCCACGACACCCACCGGCGTCCA
AGCCCTAACTACCGGCGTCTAACCCCCAGCCACCGTCGCCCCATGCCACCCACCGCCGTCAAGCCTCATCCTTCGTCGCC
CATGCTACCCCCACTGTCCAGTGAGTGGCGGAAGCCCTCGCCACTCACCGGATCTATTCTCGTCGCTTCTTGCTCATCGC
TGGAGATTCCCGCCCTCGGTCGCCTATTTCTTTGCCTCATCGCCGATTCTCGCCCTCGGCTGCCTATTTCTTTGCCTCGT
CGCCGATTCCCGCCGTCGACCGCCGTATTCCCCTGAGATTGCGTTAGATAACAGTTGGAGCCATATTCAAGTCGGAGATG
CCAGTCGAAACTTGATTCCTTCAAGACCAAACTAGACCGGAGCTTTTTGTGTCAATTCGGTGGTGGATGAGTTAGAACTC
ACGCCTCTCCACCAAACGAAATCAAAACTAGGTAATTGAATTTCTTTTTTTTTTTTCTTTTTTT
>c88802_g5
TCTCGAAGCTTCTCCTCTCTCCCTCTTGAATCTGCACTCGTCTCTCACCAGCTAAATCCACCATCGCCTCTTTGCCCTCC
TTCCCGATGATGCAGATCTGAGGGTGAATCGAAGGTAAATCGCCGAGATATGTCGAAACCCTATGGAGATTCGCTTGATT
TTGAATGGATGGGACAATTGGAGGCGTGGATCGAATGCAAGGTGATTGAAGATAAGTGCAGAGAACATTTTCAAGGTGAT
TTAGCCTTTGAAGGTAAATCGCCAAACTCCGATGCTTACCCTGGTTCGCCGGACTTGTCCGATGCTTACCCTGATTTTTT
CTTTTTTTGTGAGGAAAATTGGGAGCATCGAAACATGAGCGATGCTGTTGAATCTATGATGCGGATCCTGCTTCCTGGGT
TCTTTTTGGTGAGATCTTCCCTATTTTGGATCTTTTCTTTATGCACAGATTGTGATATGTGGGATTATGATGCAATTGTA
CTATGGAAAGTGATAATTGGTGGCTGAAATGATATGATTATGCTCATTCTATGTGCTCTGTCCGAAAATGGTGCATCGAT
GATTACAATTTGAAATTGTATGAGATGAAACCCTGATTTGATCTTGCATGTTCCACTTGTTGCTTATGGTTTGGTTTTGT
ATGGTCTTTGTGTTGTGTGTAGTGCATCTTGGCCCTGTTGGATGGCCTATTTGATGGTATCTGCTTCTAGCAGTGTGTTA
TGTGTTGGTATCTGCTTGTAGCAGTGTAATATGTGTAACCTGTGCATACATTACCAAAAATTGTGCTATAAAATCTCAAA
ATAACAAGGTTTAAATATGATTTTCATTAGAAACCAATGCATACATTACAAAAAAGCTTTGCATCTGTGCATTTGTGCAT
ATGTGCATATGTGCATTACAAAAACATGAGCATTCACTTTACAAAAACAACAACAAGCTTGAAATCTTCAATATGCACCA
CTGCCCATTTGAATTTGTAGCTGCTGCATGCTACAAGTCAGCCCATCAGTTGTGCCTCCAATCATGCCTATAGGCAGCTG
CATTAAGAAACTTTCACTCTCATTAATGTTCCCCTGCTCAATTAGGTAGGCTATGCATTCCCTAACAAGCCTTGAATCAA
CTTCAAGGTTTAAAGGAAGCATATCCTGCCTAATCAAGGCATCCTTCTTCAAATGAGGAATTTTGTAACAGTTTTGACCT
TTGACCTTGAGTATTTCAATCATGCAGCTTTGCAAGCTAAGAAAAACCTTATTCAAGGTTTGTGCACTTAACTGTTCAAA
TGAATTTTGAACAGCCATAAGTAAGTCAGCCACATTGTTGCAAACTGATTCAGTTTGCAGCGATTGTATGGCCCTGAACC
ACCCCAAATCATTTATGTTGGTGTCAGGTGAGTTTGGTGGTTGCTGCACCAGGTGTATGTCAAAGCCATCACTAGAGGCA
GCTGCCCTGAAATCAGGGTCATTGTTTTTAATGTGTGGCCTCGCATTATCCTGCTGTATGTAGATGACTTTGCTAGCAAA
ACTTGGCCACTTTGCCTTTATAGCAGGTATAATCTGAAATTACATTAAAATAGACAATGAAATGAAATTACATGGATAAT
ATAATCTGAAATTACATGGATACTACTCATAAATTGAAATGATTTGGACCCCAAGCATGTTATTGGAACATTCCTTGCAT
AAATCATGCACTATCCATACCTTGTTAATAAGGCAATCCTTCACCACTTCTTTGGTGATACTTTGAATGGGTTTCCACTC
CATTGTGCCTGCCCTCCCTGTTCTTACTCTTCCTCTTTGCTGGTACTATTTCAGTAAATGGAAAAATGCCTATTTTACCA
TCAAATATGCATTCTCCATGAGGGCCAAAGATAGGCCTACACACTGCACACATAAACATCACCTTGGTGATGAATTTTTT
GCTTTTACAGGTTCTATGAGGCTCAATCTCTACAGGGGTTAAGTAAAACCTTTGGTTGGTCTTGGTTATGTAGAACCATT
TCTCATCAATGTGGATTGTGTTGTGCATATTTTTAAATGTCACACTCCTCATGATCCTATCATACTCTAGGGCCTCTAAT
GAAAACCGTAGCCTAAGCAATTTGTTAGGAGCAGTAAGATCGGGTTTTATGGCATTTGAATGAGCTTTGATCAGCCCTAT
CTTAATCCATCTTCCCACAGTACTTTTGCTACATTGAATACCACATGCAAGTCTTCGAATGGTAGATCTTTTGGACAAGT
CTAAGCTAGCAATTAACTGTAAATCTAATTGCACTCTTTTCTGCCTTGGTCTATGTATTTTTTGACTGATGGAACTTATT
ACCTCACCCTTCTGTATTTGCATTTTTGCAGCTGCCCAAATCCGATTGATAGTGCTTCGTGAGCTGCTCCATTTTGTAAT
AGCTGCAGAAATCTTCCCCCAAGCAGGCTTCCCCTTCTTGCTGTCTTCAAGGAGGAATTGGATTATGGCTGCCCTCTCAA
ATGTAGAGAGATCTTTTCTCCTAGGCATAGTGTAGTTTTTGTGGTTTTTGTGGCTGTATTATTTGGATCTTTGAAACTGA
ATTGGTCCTTATTTATAAAGGGGTAGGAGTTGTAAAGTGTGGGAACTTTGAAAATTCCCAAAAATTTCAATGAAAAGGCA
TTCCGCCG
>c13937_g1
TTCTTGCTAGCCATCTTCAAAGGCTGAAAATGTGCAACTAATTTATGTATCTCTCAGGGTAACTTAACAGCAAAACAAGA
ACAAAACAATTGACGATATAATACTTGCAATGAAAAATGGCAACAAAAACACAAACCTATTATCTCATTTTAGTAATAAG
AGCTGAAAATTTCATACAGTGAAATTAACAAAACAAATCGTTGCAATGAAAACATAGATTTTTAAGGGCAGTAACGATAA
TAACAATTTTTCACTGGAGCAACCAAACATAACACATTAAAGGAGTTTAAAGTCTTAAAAGCATCAAATTAAAGATCTAA
AGTCTTGAAAGCATTAGGTTAAAGTCTTAGAGGGAGAAGTAGGAGAAGAGAAGAACGCTGATCTGCGCTGTTGTTCTTTG
TTACCATTAGGAATTAGGGTTTAATTGGTCTATTTTTGCTACAACATGTTTGGGCCCTTAATTTCAGTCCTCAATCGCCT
TTTACAACACTCACTGAAACAACCAAACATAACAACAAGAACACAAACCTATCATCTCATTTTAGTAATTCGAGCTAATA
CAAACATAACACATTAATTTGCAGAAACATAATTTCCTTAACACTCACTGAAGAAACCAAACATAGCAACAAGAACACAA
ATCTCATTTTAGTAATTCGACTTCTGTAGTAGCAAAAATAGACCAACTCAGGAACCTATTCGAATGCAAAAATGCAGACA
GTGAAACGAAATGGGAATATGCAGAAACATAATTTCCTAACCCTTTCTTCTTTGATTCTCTTCCT
>c89138_g1
GGGTGTCGGGGGTAGGGTCATTTTTTAATTTTTTTGATAATCTTATTTTGATAAATAAATTAATTTATAAAAAAATAACT
AAAACCCTACCCCCCGACACCACATCCCAAACCTCCTCCACCTAACCTCTTCCCCAAACCCCTGGAGCTGCCGCTGCCAA
AATCGAAGAAGAAGACCTAGGGCACGGCGGTGAGGAGGCAAAGATTTGGGAGATAGGGAAGCCGAAAATCGAGGAAGGCT
GCTTGAGTTGGTGGTGTCTGATTTTGAGGAGAGAGGCGGTCGAAATCAAAAGGAGAAAGGCGGAGGCGGTCGGTGGCTGT
CTATTTGCAGAGGGAAGAAGGAGGATGGCCGAAAAATGAGGGAGGCAGTGGTGTCTGATTTGGGTCCTAGGGCACAGCGG
CGGCGAGGAGTGAGAGTCTGATTTGGGGGTGGCGATTTGCAGATGGCGGCAGCCCAAATCAGTAAGGCGGAGTGTGATGC
TAGGCGTGGCCACGAGAAGAAGGCAGCGGCGCTCTGCGCGGTGTTCAAGGAGTGCGATGCTGGGCGTGGCTTTGAGTCCA
GTGATTTCTTCGAGACGAGTGCGATGCTCATCTCTTTCATACTGGAAAACAAGGGTGACGACAGAGCAGTGGGAGTGCGA
TCTTCCGCCGTCCACCACCGGCGACCTGGTTGTGGGAGGAGCAACGACGGCGGCGGTGGGGTGAGGCCACAGACCTGGTT
CTGGTGAGGGGCAATGGCGGCGGCGGCGACGGCGACTTCAGCAGCCCCAATTTCTTTTTTTTCTTTTTTTTCTTTTAGTT
GGAAATCAAAACGACATCGTATTGTTAAGAAAAACGACGTCGTTTTCTTGCACCGCCGACTATGCCACACTGTATTTAGG
GTAGTCCACGTCACCTTCAATTTGGGTTTTTTTTTGGAACATTAAGAACGGATTCTCAATTAATGTATTCATACGCCAAT
TTTGAAGTTGATGAGAATATCGCGAATTCTCAAAAAGCTTTTGAATTTAGCGGCAA
>c79825_g1
ATTAAATTTATCTTTATTAGCAAGTTACAAAAACACAATACATCAAGTGTATAAGAAATCATATCATAAAAGGCTGAATC
TGCCACTGACTTCGCTGATTCACGCAGTACTTCTCATAAAATAGTTTGACATATCTAAGAGTGTCGGATTCAGTTGAAAT
TTTGCAGAGATCTACTCTTAATGCTGAAGTTATTACAGTAAGTCATTTGGACTACGGGAACATCATCAAAAGCTTCCCAC
TAGATATTGTTATGTCAAGCCAAAAACTGACAACAATGCATTCTTTGTTTCAATTCAACATATATCTGATATTTGGCCAA
ATAAAAAGTGTATAAACCCAAATACATCATCTTAATACATACTAAAATGCTTCAACTTAAAATTTAACTCATCTTTATCA
CATCAACATATAGTAGCATACTTGATATCCCCCAATTACTATCATATTACTCGATTCTAAATAATTACTAGCTTAAACAC
ATAAGAATTAACATAATTCAACATCAAACTAATTCCCCTCCCAATACCCCTATTTTCAAAAACAGAATAAGGAATGAAAT
AAGGAAAACTTCTTCGATTTTGATCACAGACGAAGCTTGACTAAATGATTCTTACCTAGAGCAGTTCTCCA
>c106240_g1
GGCAAATATCGAATCTATAGAAACGGATACTACAAGAATTTGATTTCTGCTCACTATGTCTTTTGTCTCCGACTGAAAAT
CGTGGGATAAATAATCTCACAGATAATATCATGGATTGTAATCTTATCAACCGAATATAAGCAAGAATTCTATCTAAGCC
TCAATCGCTTCACGATTATAACAAAAACAAGTTAAAACAAAATTCAAAACTGGGTGCTCAGCATTTACTCATACAAGCAA
AATATCGTAAAACAAATAGCACATTCCAACATAAAGCTAACAGAGGCCATCTACGCGACTACGCCCCAACAACTTCCGTT
GGCTCAGCAACCGGCTCCTCAACCGGCCTATCCAGCTTGGCACCGAGATCTTCAGTGTAGTCT
>c90685_g1
GCAAATTCATCCTCCACCACCACCTCTCCCTATCCATCATCATCCTAGTGGCGCCACCCACATGTTAAGGCCCATGCTCG
ATCGAACCTCCTCTGATTACCAAACTTTCCTTAATTTCTCTATCAGTAAACCAAATTCAGCTAGATTGATCGTAATAAAC
TCGAAAGCTTAGAGCCTATGCCTCTTCAAGCTATACGATTGTTTATTATTTTCAAATAGACTGCTTGCAAATTAATAATA
ATTTCCCCTCCTCGACAACACCTAATATTCATTTTCTTGTAGGATATGCACTAAAGTAAATTCTTTCGCAACTTGAAGAT
ATTGCTTGATACAAAATTGCACAACACAACAGTTTAACTACTTAAATAATGTGCCTACATACAACACTTTCTAATATATG
TTTTCCTTTATCATACAATGAACATTTTAAAGAAACAAAAAAATCAAAAGGACAGACATAGAAATATTCCCTCATGTTCA
TGCAAGAACTTCACTTATAAATTGCAAGGTACAAAAAACTATAAGAAACCTTATCAACTTGTTTTCTAGAAACATGGTTC
AATTAAATCCATTGAAACAATTGTTTGAGTTCAAATCAACTAATTGAGGGTCATAGAAATGATTCATGAGCTTCTTCAGC
TATGTGTTTCTCTTAATCTTACAAAACACTATTCACATCTAGATCTTTTACTTTCAGATAAATGTGCACTAAGCCAAAAT
TAAACAGCTAGACGACTAAAATTAGAGATTAATCATAGTTCACAGTTTAGGCTTTTCTACCTTGTGTGTATCTCCAAACA
TTCCACTTCACTGCTGCATCGACCTCTGCCCCAATCGTTCTTACCTCCTTATCTTGCTCCACCTTTGTTAACTATAGTTA
TACATCCAAATCTAGAATAACATACCAGAAGAAAGACACGAAATCATATTTTGATGATACGGATAACAACTATCAACTTT
AAGAAATGGGTTTCTTTTGCAAATGTGGCCACACATTTTCGCAATCTCAAAATTGGAGAGATGAGGAGGCTGTGCTACGG
GAATACAAAGACGACGGGACTTCGAATCGCAATGTGCCTTATCCATGACCTGCAACAAAAAACCAAATCTTTTAAGGCTC
GCTCTGTGACTGAATAATGTGCACACTTTCCTTATTCAAAGTCGAACAGGATAGAAAGAGAGATGAGAAATAATTTAACT
GGTAGATCTCTTATCCCTTGACGGTTTGGCATCTTGATCATCACCAGATATATCGTTCATGTTGTCGCTCTCATATCTGG
TCTCGCGCTCTTCTTCTCTTGATATCTTCTACCCGCTTCAATAATCGAAAACAATCGCATCCTTATGCATAAATAGATGG
AGAGAAGTTGTTATCGTTGCTTCAGATATATTCTGAGAGAACCGTGTTGTGTCGTGTTGTGCGTGTGAGAGATAAAACTG
TTATTGTGAGAAAACCGTGTTAGACAGAGATAGAGAAATAGTTGCTGGGAGAGAACGTGG
>c91576_g2
TTTATTGAAAATCCATATATTATTATCATAAAAAAAGAATTCATACATCATTTGAATATAGTCAAAATTCAACAAATGCT
CTATCTAATACTATTATGCCTTACAAAAATACTAAATATATTAAATATGCAACTATCTAAGCCATCTGGTATAACTTTTC
TTGTGAATTCACAAGCCTCTTCAGCTCAACGTACGGCTCATTTAATCCACCACCACAAACAGTGAGAAGCTGATTTAAGG
TCTGTTCACGCTCATCATTACTCACAATACGGAATCTACCATCACGGCTCTTGGCTACAGCATCTATCAAGAGAACACCT
CTAGGAGGTCGTGCACCAAGCTTTATATACTTGTCTGGATTCCTGAGAAATTCCTTTCTAGAAATGTGCTCGAGCAAGCA
GCGGCGGCGATTGTCGAGCAAGGCAGCGGCAGCGGTTCGCGGAGGTGACTCTCTAGCAAGGGAGCTGCGGCAATTCTCTA
GCAAGGCGGCAGTTCTCCATCAAGACGGTGACGGCGGTTGGAGTAGACAACAATCACATATTACACATCCAACATTGGGC
GAGCGCAAAAAGCCAACAATCAAACAGTCACGAGAATTGGTCGTGAGAATAAATTTATGGAGTCGATTTTAGAGCTTCGT
TACTGACCTTAGATTAGGACAAGGAACATTCTTAGTTTGATTGAGGAGATGTGATTTGGCATCTGATGAGGCCGGATGGA
TTTGGAGATTACAAGATAATAGGCCATCATATATGTGAAGTGTTAGCTTTCACAGTTTAAGATGATGAAGTTATCTATAT
CAACTAACAAAATGCAGCTAACTAGTTTAATAACATGATCATCAGCAAACTAATATGAGAACAAAAGAATCCATTTTCTG
ATTCCATCGACAATGGATTCCATCATCTATATCCACATACTCCAGTTTCAGATTTCTGCATTCATTTTGTTCCTAATTAG
TAATTCAGTTGAACATCAGGAGAAATCAATTAAAGGAAAACAGATCTTACTGGAACATTTAAACTTTTGCTACATGTACA
AAACACATATAATTAGTTTCATGTATAATTGGGGTGTCGTTACTTACTGCAGTTTGAGACATTGAGGCAGCATTTGACAA
ATCATGATCCCAACACTCACGTTTTTCAATATTACCACCAATTAATCAAATCCCTAATTCAAGACTCAAACACAGAAATA
GAACACCACCATTTATCCTTATGAAACACCAGCCAAAATGAAAGATAAAGAATGAAAAAAAAAACTAGGGCTAAGTTGTT
AATGATGACTGTGACAGTAAACTAAATCTGATAAAGAAATTGAACTCACCTGAAGATGCTTATCAGCGATTGCAATATGC
AGAGCTGTATTTCCCTCACAATCCTTCCAATTCAAAACGTCGCCGTTCCGGCTCATCTCCTCCCCCAAAACCCTGACCGC
CTCCGCCCTATTCCACTTCACGGACAGATGCAAACCGGTCTCGCCCCGGTCCGTCACAGTCTGAGTCAACTCAGGTTTGA
CCCGCACCATCTCCGCCAGCACCTCCGCCCTCCCCTTGACCGCCGCCACGTGCAGGGGGTTCCTCCCGTCCGCGTTTCGA
ACAGATCCGGATTTGCCGCCCTCGCGCAGGAGCTCCGTCACAACATCCGCGTGCCCCTTGGCCGCCGCGAGGTGTAGCGG
CGAGCACCCCCGCGAGTCCAGCTCGGCCGCCAACTCCGGCGTCCGGCTCAGCAGTAGCTTGACGAATCGGAGGTGTCCGA
GCGCCGCCACGGTGTGGAGGGGGGTTTCGGAGATGCAGGAGACGATGATCCTGTCCAGTATCAGCGGATCTTCTGTTAGG
ATTTGCTCTAGCGTCGTTGCGTCTCCTTGTAAGGCTGCCTCTGACAGCTTCTTCTCCATTCTCTCTCTCTCTCTCAGAGT
TGTTGACTTGAAGAAATGAAATGGTGGTTAATTTAAGGGAAACAGAGGCGCAAGGACTGCTAGTGCTAGTTGAGGAAGTT
TGGCAGATTGTGTGGTGGTCGTGGACGGTGGAATTCAAACGCTAATTGCAATTAAATTTCTCAGTAACTTTGTTTCACGT
TTT
>c89233_g1
CATTGCCATCGATAACATATATTATATAACATCCAAAATATTCATACATTGTCATCCAAATATTCATAAATATCACATAC
ATTTATGTCTAACAATTCTCCCACCATATAAGCACTAGGTTCTTCATATCGCCCAATTTTATACTAACTACACCACCAGG
GACAAGAATAGCACCATCTTCTCCATGGAATTAATATAGTTTGCTTCTTCTTATTGAAGTAGTCCCAGAGGCATACCTGT
ATAAATTTCAGAAGAAAAAATCATGATTTTTTACCAACTATACATCCACACATAATGAAACACTTTATTAGGCATTATGA
CAGAATCAACTCTACAGTCCACGGAATTAATATAGTTCGGTGAGAGACAAAATCAACTCTACAATGCTTTACATCAGTTT
TCATCACATAAATGAACAACGTTGCCACACTTCTTAGGCATTATGGCAAAAAATTAGAAAAACCTGATCTTTCCCATACT
AGAGCTCATCCGCTGCACGCGGTGCAAGTTGAACAGTTATGTGATCCAAGAGAGACTGCCGGCATCATGGTCAAAAACCA
CCAGTTGAGTCATTACTAGAATCTCCAAAGGTAGCGTCCA
>c94200_g2
GGGCGGCGGGTCGGATAGCCCGTATCCTCTGTAATCGGGTGCGATGGCTCTGAAACCGCCCTTGGCGACGGCGATCATCT
GGTGTCGCCAGGAGTTCCATTTTTCCGGAAATCCGTGTAGGAAAACCACCGCCGGCGAAGAGACGCTTCCGATTTCCGCC
GTGTGAAGTTTCAGCCCGTTGACTTCGGTGTACTTGTGTTCTATCTCTTCCATTTTCGCTGCTTTAGAGGAACTTGCTCG
CTATATTTTGGGGCAATTAGCATTTGAGAATTTCAAACTTTGGGTTATTACGATTCTAGTGATTTGATTAGAGTGAACAA
CCCCAGCCAGAAAATTGCCACAATTTTGTGAGCTCCGCTGAATTTGAATTGCAGAAGTGTGAAATTGGTGGTGGTGTGTG
GGGAAGAAGAAGAATTTTAGGGGAAATTCCTATTTGTGCAGGCAAGCTGCTCGACGAATTGTCCCACTAAGGTTTTGGGG
CAATCTCAGTTCAGAATTATTAGTAGTTGCTAAGCATTGTTCAAAATTCTGTGTTAGCTTCAGCTATCTGTTCTCGTGTC
CGGCCGGCCGGCTTTGGTTTTCTCCGGCCGGCGAGATGACTGCTCTTTCCATCATCGAGTTCCCCACGTTGGGAAAACCC
TTGGCGGATGTTCTCCCCTTACGTGCTGTCACCAATGGGATCGTGTTCTCCAACCATGTTATCAACGCGAAAAGTACCTG
CTTTCCTGCGACGGAGGTTGCCCCTCTTTCCATTGACGCGGCTGCAATTAGGGATGGTTCCTTATTCCCGGAAGTTCAAG
AAATTGCGTGCTTTCAATCAAGGGTTTCTCATTTGTGTTTGTCTGATAGTTCTACGACTTCTACCACGGCGTACTTTGAT
AGGGATCCGTTGAATTTGCTGCATGGAGTTTCTGCCGACCAGCCGGAGACGGTTTTCGACGGGAGTTTCTTTGCGAATAA
CGTTGCTGCGCAATCTCAAGGTTTTTCAACTTCGACGGCGGATATCAATACTAGGGTTTCCGTGAAGGCGACGACGGCGG
CTGTGGAATCTGATAAATTTTCTCAGGGTCTTCCCCCCACGGACTCTTTGATCGTTGCCTCCACAGCGGTTCAGGACTTT
GCTCCTCATGGAGCTCGGTCGGATGAGCAGCAACATACACAAGAACCCCGACCTAAAGGGAAGACGTTTGCCGAATCCCT
TAGGGTTGCTTCTGGGCGACCTCCCGATGTTCCGGCGCATGACTTCGCGGTCTTGAAGCCGACTATGGTTGAAGATCGGC
CTTGTCTCATTATATCCTCGGCTTTCCGAATGCGTCAAATCAAGTCCTTTCAACATGCTATCCACGGCCGGATTCTACTA
AAAAAAGGTCAATCACCGAGATTCGCCGCTGACCTTCACTTGGAACTCTCGGCAATTTGGAATCCCTCATCTTACTGGGA
AGTGATACCTCTCGGTAAGGGTTTTTTCACGTTAAAATTCTCGTCACAAGAAGACTTTGCTACTGCTTTTGCTAGGAATG
CTTGGCGTCTGCGTGCCGGGATTCTTGTTCTACAAGCCTGGACTCCGAATTTCAACCCGTACAAGCTGGAATCCTCCATG
GCTCAGGTATGGGTTCGTATTTTCAATTTACCCCATGAGATCTGGCACCCTGAGGTTTTAACTGGTATTGCTCGACATGT
CGGTACTCCTCTTCTTATTGATGGGCTATCTGCTAGAGGGTCCGTAGGGCAATTTGCTAGAGTACTTGTTGATTTAAATG
TTGCTATTGATAACCCTTCGTTTATTGATGTGAAATGAGACGATGACACGTTCGAAATTGAATTTAGATATGAGGATATG
CCTCTTTTCTGTTGTCTTTGTTCTTCTATTGGACATTCTACAGATTACTGTCGCAAGCTCTCCTCGGAGGCTGATGACAA
TGCGACAGAGCCGTCTTCTCCGACTAATACTTCGAATGAGGCTACCGGTCGACGTGGTAGGGGACGCAGGAACAAGTCGG
GACGTCTGCGAGCGAGAAGTCGCTCGATCTGGCGGCCTCGACCTACGGAGGATAACGACGCGAAGGTGAGGAATGCGGCG
GTCCCTCAGAAATCGGTGACTATTGCTGTTGAGGCCGATCACAATTCGAGGACTGTTACTTCAGGTATTGCCACATCCAA
CAAGTTTGAGATGCTTGAAGATGGCATTGAGATTGATCAGGGAAAGGGGCCGAATGATATGAGCATTATCAAGGATTCTA
CTCAAAGGGCGGAGTTTAGTAAACAATTGGGAGATGGGCAGTGCTGCTTGATCTCGGAATTAAGAGATATTCCGGATCGA
AGGAGCGACCAGAAGACTAATGAGTCCAGCGATGATAGAGTGCCTGAGCAATCCAGCCTACCTGAGCAAAGCCGGACTTC
GGAGCAAAGTCGGGAATCTGAGCAGAATGAGCTAATCATGGCGTCTGAACATCAGTTTGAACAGAGAAATCGGTTGACTG
AGCAGAATAGGACGACGGAACAGTGCCAGATGCCGGAGCTCGACAGTTCCACAGAGCAATCCTGGAGGACCGAGCGGTGC
ATGGGGACAGAGCAGAGTTATGAGGATAGTCAGAGCAGATTAAACCCGGAGGATCTGAATACTGACCAGGTGCATTCTCA
AGAACAGACCACAGGTTACATGGCTGACAAGAACAATGTCCCTTCTTCTCGGCCTGATCATTGTCAGATGGCGATCACAC
ATCAATCTGGTACCCTCTCGTCGAATTCAAACCGTAGCCTCGGACCACATTCTCCTCATCCGAAGAAGGCTTCGGCTGCT
AGACCGCCTCTCCCTCAAGGCCGGGGTGGACGGGGTGGGCGCTCCTCCTCAACAAGCGGTATCTCTTTAGACCCTCCCAG
GAAACCTGGTGGAGGAATGAAGTCTGTGATGGTCGCCCGAAGAGGCCGATCCCCTGAGCCAAATGTTTTCCTTGACAAAG
TTTCAGCAGCTCAATCTGCTGGTGCTTCTATCCAGAATTTCACCATTGATTCCTCCACTGCTGGCGCTCTCCAGTGTATG
TCAAATATCTCGATTCGGGCTTCTACTAAACGGTGGGGAGATGAAGATGTGGATGATTTTAGTGTTCCTCTTCAGGAGGA
TGGCTTCTCTTTCGGTTCTCAATGAATATCTTAGCATGGAATATTAGAGGCATCTCTTCCTCTATGGCTCTTCTTTCACA
CTACTGCAACCTTTATCAACCGTGTTTTCTTGGTATTTTCGAGCCTAAGACACGGTTCTCTGGGATCCCAAGTTCTTTTT
GGCGTTCTTTACATCTCGCTCCGGTGCATCAAAATTCACGGGACAGACGACGCTCCAATATTTGGGTGTTTGCTGACCCC
GCTTTAGTTCCGACGGTTGTTTTTTCCTCTGCTCAGGTGGTGGTCATTCAGTGTACTATTATGGGGATTGATTGCACTCT
GGCTTTCACTCATGCTTCTTGTAACTATGTTGAGCGTCGCCAGCTTTGGTTAGATATGATTCCTTTTATTGTGGGTCATT
TCCTTATAATTGGGGATTTTAATGCTATCTTAGGGGCCCATGAGCGGAGGGGAAGACGTGTCCCTGCTTCTACCCCTTGT
ACTGAGTTCAGGGCCTTCATTGATGAACATAACTTGATCCAGCCGGACTCTTCGGGTCCGTTTTTCACATGGACTGACCG
TCGGAGATTTCCTTCCCCGATTGAATCGGTCCTGGACCGTGCTCTTTTCTCTCAAGCTTTCGAAGATATGTGGTACTCTA
TCAATTCGATGGTTCTTCCTAGACTTGGATCCGATCACTCCCCCATTCTGTTGAAATGCCAGGACACGGCTACTCCTCCC
AAGGGTCGTCGATTTCGTTTTCTTAATATGTGGTGCTTACATGAGGGATTTCTGGATCAGGTCCGTGCTTCTTGGTCCCA
ACCGCTGGATTGTCTCTGCCCGATGGTTCGGGTTATGAAAAAGCTGAAACGTCTTCGCCCGACTCTCAAGACTTGGAATA
AGGACACTTTTGGGAATTACAATGTTACCCTCGCCGATCTTCAGCAGGATCTGAGTTCACTTCAGGAGAATATTGACGAA
CGAGGGTATACAGATGAGCTCTTTGATCAAGAGGTTAACTTGCAAGCTCGCATTGGATCGGTCCTTCTGCGTAAGTCTGA
GCATCTGCGGCAGCAAAGTAGGGTCTCTTGGCTTTCTGATGGAGATAGGAACACTCGCTTCTTCCATTCTATGGTTAAGT
GGCGTCGTTCCAATCAAAATATTAAGAAGCTTAATATTGATGGGGTTATCTCGGAGGACCCGGGTGTCATGGCGGCCCAT
GTGATTCATTTTTATGAGGATCTCTTTTCGGAGCCGATTTCTCCGCCGGTGGATAGATCTTGGATTTCCGGTTACATTCC
AGCTTCAGTCTCCCCTGCCCAGTCTGACATGCTCGTTGCTACTCCCTCTGCTGAGGATATTCGGCTGACTGTCTTCTCCA
TGGATATGAATAGTGCCCCTGGACCAGACGGGTTTAACGGCGCTTTCTTTAAGCATTCGTGGGAGGTGGTTGGGGAGGAC
CTTATTGCTGCCGTTCGTCGGTTCTTCACTCATAGCTATCTTCCCCAGGGCCTTAATTCCAACTTGCTTTGCCTTCTCCC
AAAGAAGACTGATGCGGTTCTTGTCTCTGACTTCCGACCTATTGTGTTGGGAAATTTCCTTTTCAAGGTCATCACCAAGA
TTCTTGCCTCTAGGTTGAACGAGATAGCTGCTGTTATTGTCTCGGCCAATCAGTTTGGGTTTATCTCTGGGCGTTCTATA
CAGGAATGTATTCTGCTGGCCTCTGAAGGAGTGAATTGCATGGAGCGCTCAATTCAAGGGAGGAACATGGCTCTTAAGGT
AGATATTCGGAAAGCTTTCGATACCCTGAATTGGGATTTTGTGGATGTTGTGCTGGATTGCTTTGGTTTCCTTCAGACTT
TCAGACACTGGATTAGAGTTATTTTTCAATCTGCCAGAATTTCGGTTCTCTTTAATGGAGAGCAGCATGGTTACTTTGGT
TGCTCTCGAGGGGTTCGTCAGGGAGACCCTTTGTCTCCGGTTCTGTTTGCTTTGGCGGAGGAGGTCCTGAGTAGTATGCT
CTCGGACGCTGCTGATAGGGGATTCATTGCCCGTATGAGGATGTCCCGCTCTTTGCTTTTTCCCGCTCATCTCCTGTATG
CTGATGATGTCCTACTTTTTTGTAAAGCTACTTGGCGCAGCTGCAGGATGATTGAATCGATTCTTCATATATATGCTTTG
GTTTCTGGACAGTTCTGCAATAAGGCCAAATCCAAGGTTTTCTTTGGCAAAGGTGTTTCTGTTCAGCTGAGACGTCGACT
ACAGCGGGATCTGGGTTTCTCAACTGGTTCCCTTCCTTTTATCTATTTGGGAGTCCCCATTTTTGCTGGTCGTGCTTCTG
CTGCCCGTCTTATCAGCACTCGTGATCGCATCATCGCCCATTTTCCTAGATGGCAGGGCATGCAGTTATCTATGGCGGGC
CGTCTTTGCCTCGTCACTTCAGTCATTCAGAGCGCGGCTGTTCACAGTATGCTGATATATCGTTGGCCAACTAAGCTTCT
TCATGATTTGGATAGAGCTTGTCGGTCGTTTATTTGGACTGGCTGCACTACTTCTAGGCCTAAGTCATCTGTGGCTTGGA
ATCGAGTTTGCGCCCCCAAGACTCAGGGTGGGCTTAATGTGAAATCCTTTACACACATCAGCCAGAGTTTCATGTTGAGG
TTAGGCTGGTTGCTGATTACTGCGGACTCGATGGGTTTTCAGTTGTTTCGCCAACGCTATTTGGATGCGTGCCTAAGACC
TCGCTCCCCTTGGTTCTCTTCTACTATTTGGTTGGGCACCCGAGCTGCTATCCAGACTCTCGTCAGCGACACTCATTGTT
CTATTGGTTCTGGTTCTACTATTCTTTTTTGGACTGATAACTGGTTAGGGTATCGTCTGGTTGATAGAATCGGCATTCCG
GATACTTTTCATCATGCTCTTTTGCAGCCGATCTCGGATTACTACTTTGATTATTCCTGGCACTTTACTTTGAATTTTTT
GCAGATCTTTCCGGATATTGCCTTTGATATTGTCTCGGTTCCTATTAGCGAGGGAGAGGATCGAAGAGCTTGGACCCATT
CTCATTTTGGTGAGGTCTCCGCGTCGCTTGCTTCGGATCATATTCGTCCCTGCTTTCCGACCGTTGATTGGGGTAAGTGG
ATCTGGGCTCCGTTTATCCCAATGCGGCGTTCCATTGTCACTTGGCGGGTGATTCTGGGGCGTCTTGCGACTGCTAGCTC
TCTTCGTCGTTCGGGGCTGGTTGGTCCGGGCTGGTGCCCTCTCTGCCGGAATGCGAATGAGGATATTGATCATCTTTTTT
GGGACTGTACTTTTGCTCGACAAATCTGGCGCTCCCTTTTCGGCTGGTTCAGGGTGGATAGTCCGTTGATTCACGACATT
GGGAGTCTGCTTCTCTGGGCAATGAAGGTGCAGACTAGCAAGCAGGTTGTAAATCTTTGGCGAATGGGTGTTATGTCCAC
AATTTGGAGCATCTGGAATATTCGTAACAGAGTTGTATTTGATGCGGCTTCTGTCTCTGAGAAGGCACTTTCGATCCAGA
TCAAATCTTTTATTTTGGAAACTTCCCAATTATGTTCTGGTGAGATGGCTAACTCTGTTGAGGACTTACTGATTCTTCAT
GGTCTTGGGGTGCCAAGCAGACCTCGTCGCCCGACCTCTTTTGTTTATGTTTTCTGGATTCCGCCTCCGACTCCTTGGCG
CAAAATCAATATTGATGGCTCGGTTCATGGATCCCCTCCTCTGATTCACGCTGGTGGAGTTATCAGAGATTCTTCTAGCG
TTCTGGGTTGTTTTCATTTCTCTGCTGGACGTGGTTGGGCTTTTGAGGCAGAGCTGCTTGCCCTCATCATTGCTTTGGAG
CAATCTGTCAATCATGGTTGGAGACACGTTTGGATCGAGACTGACTGCGCTTATTTGGTGGATCTTTTCAGTTCTCGGTC
AGACACGGTTCCTTGGAGGTTCTTCAGCCGGTGGCGTAAGGTTCTCTCTTCCCTTGCTGGTTTTCATTTTATTATCACTC
ACATCTACAGGGAAGGGAACCGGGTGGCGGATTGTTTGGCTTCTTCTGTAGCGGAGGAAGGCTATTGGAATTTTACGATC
CCGGATATCCTACAGTTGGTGAAGGATGACAGGCGGCAACTTCCTTACATTCGGGTTGTCAATTGAGGTGTTCTTCTTTC
TTGGGTGTTCCTCTCCCCTTTTCTTGCTTGCGTTTTGTTTGTTTCGTTTGTTTGTTAGTGATTCTGCCTGTCTGGTGTGA
TGACTTCTCCCTTTCGCACTTTCTTGCCTCTCTTACTTCTTTGGTCCAGCTTGGTCTCCTTGGGGCACTGGTTTGTGTTT
GTTTGGGTTGTTAATCTGGTTCTTTTGGTCCTGCTGTCCGGGTGTTGGGAAGGTTTCCAAAGTTTGGGTAGTCACACTTG
GCGGTCCTTGCTTGTCGTGATTTGTCCGGTAGATGCTAGAGGGAGTGTTTTCATTGTGATAGCCTACGATCTTATCCCTT
GAGTTTGAATGTTGGTTTGTTGTGAAGTTTTCTATAGCTTTGGGTCTCTGCTCCTCTGACAGTAGTGTTATGAGCATGGA
AAACCACGTGAGAACATTTTGGATTACCTCCAAAAGTGTTGATCTCACGAAAGTTGGCCCATCTATTGAGAATGGAATAA
CATCACCTTTAAAAGAAAGATGTATAAAATTTGATTTGGTTTGATTGTTTATCATCTTCAAGGAAAATGGGATTTGATTA
TAAAGGCAATCACATTAGGGAATTCACCTCTAGCGGAGAATTGGGTCTGATCGG
>c88681_g1
CTTCACGTTCATGACGTGTTGTGCTTCCTACCTGCACCACCCTGGATTACCTGCAAAATATAGCACGTTCGTTAAGTTCG
GTTGTTATACTACCGTGTCTTGGTAGCGGTACCAGAAGGAATTAAACCTTAAGGCCCACCTACATCTTAGCAAATAGCTA
GCCCAAATAGGGACTTTCAAGGCATGTTAAACAGCCCTCCCGCAAACTGAGCTCCAAGCGCCGCTGGCACTTGAAACTGT
GGCGGTAAGAACGGAATAGCCGCTTGCGCAGCCGGCAACAAAGCCTTGCCCACTCCCTTAATGACATTCCAAATCTTTGA
AAGGTGCGACACGTTTTCAAAGTCGTACTCCTTGTCACTAAGGAAGTGTTTTGCCTCCTTGAGAACATCTGGGTGGAGGG
TACCCGCCTGACTGTTGTAGAACTGAGACTCAGTCTCGCCCTCAACATGAGAGGCCATGGTCCATTCGCCAATTAGGCTG
CCGCTTGCGGGGTTCACGTGAGAGTTGTAACCAATATACAGCCAATTAAGCTGTTCGGCCACAACAATTGGCGGCAAGTC
CCACGGATTGGAGGAATCACCCAACTGAATGAGTTGTGCCTCCCGAGGATCAGCTGCACTCTTCGCAGGAATATACCTCC
CCTTTTTGTACTCGCCCTTGTAACAGAGTTTAGTCTGACTAGTCAAAGCAGAGTACGGGTCAAGGTTTCCCACAGAATTG
GACATGCCGATGAGCTCGTCGAAGGTTATACCTCCGGACGCTTGATAGGAGACTACATCTCCTTGCGTCACCAACAAGTT
GGTACGGTCTGAGCACATCAGCGAGTAGCTGTTAGTGCGAATCGAGTCAAGCGAGGGTAGAGCATTCCAAAAGTCTGGAG
CGGCAAGGTGACACACAGCGGTTGTTGAGTTGTCAAGATAAGTAATCGTGCAACCCGCCGGCAGTGTGGACTGCATGCTC
AAACTAAGGTAACCCTTTCGGTTTTGCCCAATCCCCGCCAACGAAAACACACCATTGCCGCTACCATCCGTAGTGACAGT
GATTGTGTCCGTGGACTGCTGCTTGCCAATGATCCAATTAAGGACCAACGTGTACGACGTAGCAGCGGCTAGACCTGTGA
TCGTAATCACAGACGCGGAGGCAACTATGTTCTGGAACCAGAACCGGTTGCGACCGTCGTTAAATTGCCACGGGCAAAAG
AAAGCTCCGTGACGGCCATTCACTCCAACACTCTGAAAGATATTAACAGGGAATGGCGTTCCAGCCAAGACTTGGCTTGT
GCTAGTGTTAGTTCCATTGGGGAAGATATGCGAGTAAGAACTTGCAGAAACTCCTCCTTTGGTAACAATGAGAGCACAGC
GAGGGTCTCGGCGAGCGACAGCGAAGCCGGATGCGGGTGTAAGAACCGTGATGTCAGCACCGTTATCAGCAATCGCCTGC
ACATCTCGCAGTGGCGCGACAAACGTCTTGCGACCACCATCTGGGAGGCGGAAAGGTCTGTGATTATCGGGGTCAATGAG
AGCACCAATAACTTCCATGAGCTGCTTGAGCCCTGGACTGGCAGTCTTGGACTTTTGCATTTCGCGCAGGGTAAATTGTA
CAGTTCCCTGCTTACGAGATGCCTTGTCGCGAGCGGACTGCCTTTCACGACGTTTAGCCTCGTCCTTTGAGACGGTTGGC
TTGGAACTTTTCTTGCCTTTCGGCTTGGAATCCATGTAGGATCCGTTGTGTATTTCACACAACCTCGGCTGCGCATTTAA
TCAAACCGAGGCTTTAATTCAAATCTTCTAGAAAATCTGCGTCGGGCTGGTCTTCTGACGAGGGATCCAAATAGAGTCTC
TCTATCATAGCGTCAGCCTTCAACATTGTGAGGGCCATTTGCCACTCTTCACTATTTTTTTGTGTTTTGTCATATTTTTT
CCGTAAACGTGCTATATGAAGTGCAAGGCGCCCCCGTATTTCATCGGAGTAATAGCACTCTTGATAGAGTGCAAACGCTC
TTGCCAACGCCATCGCGGGTGTACGCTTTCGCGTGTGAGCCATGCTTGCCATGCCCTTGTCTGTACAAGGTACAGGCAGC
CACCACCGGTCAAACCGACGGAACCAGTTGCTAAGAAACACAATTGAATCAAGATCTCTAGGCATCACTGAAAGAGTTTC
CAAGTGCCAGCCATGTTCTTCCCACAGCTTTGAGATTGTTGTGTAATTAAACCTAGTTACAACTTCGTCTGACACACTAA
ACGCACCATCATCCCCTTGACCCATGTGAGCTACATTTCTTTCATAGGACTCCTTGCCCTTATAGTAGTCTCCCGGCTTG
TTAAAGCCCATGAGATAAAAGTAGGAATACACGAATCTCCTCTTGACTATCCAAGTAGTGCTCGTGGTGGTGTCGGGTGA
ACCAGACTTGGTGCCGTTCGCTATTAGCCACACCACGCCCGCTCCATCAATCACTAGCGAAAAAATTTCGGTCAACTTGA
TCCTTTGAAAAACTTCATGATTGTGAAACGTGCGATCTTCTTTTCGCATATTAAACCAGAGAAAGTTCAAATAGTCATCT
TTCTCATGGTTTTGAACCTCACCGTCACAACCTTTGACATCATAGTCAAACTTGTTTGGGTGTTGATCTAGATAATCCCC
TATTTCAGTCCAGTGTCCAGCATACTTTGACATGCCAACTGTGTGGCCTGCCCTAGTACCGTTGCCTCTAACTACGCCCT
CCAAGGCGTTTCTGAACAAGCGCCCGTACTGATACTGGTACGCCTTGTTGCTAGAAGTAAAGGTCCGAACTTTCTTGAGT
TTTATCTTCTCAGCTGGTCGAAGCTCCTCTTTGACACGACTGTGCCAAAGATTCAACCAGGAGTCTTTTGCATTGTCAAA
TGAATAGTTCAACAAATCACCGAACTCCTCCAACCACAAATAGGTGTTGGGGTAGTCACGGTTAAATGGCGGTCCAGATG
ACTTTGTCCCGTCCAGGGACCACACGACTTCCTCATGGGTTGCCGCTTTAAAGTTTGCAACATCCTGTGACCACAACTCA
TTCATGTAATCAAACGAATAACTCCACGCCAAATTGTCAGGAGAATGCCTTTGCATTGTGCTATATTTGTTCATTGAAAT
AGCCTCTCCTTCTGCTGAGTAATTGGCTACAGCCCAGTTGTCTGGAAATCTCCATCCAAACTCGGCCGCTGACGTCGACC
ACTCCGGGTCAACGAGCAAGCGTGGTTTGACCGTATGGCCTGACCCGCCTGCATAATTCCAAATAGGTATAAAATTGTTC
CCGATGATTTTTCTCGCAGCACCCGGAACGTGAACTGGACTGCGTAAAGCTAGCTCCACGTCGTAGCCCCACCAATCAAG
GTTCAGGGTTTCTACTTCGAGGAGCGGGAAACCAAGTTTTTTGACTTCGCAACCACCGACTCTATCATCGGCACGCCAAC
ATAGGCGTTTGTTTTGCGAGTCTCAAAAGCACCATAATGCATGCCGACCAAAAACATGTCAGAGACGGCAAAAAGACCAG
CACCAGAAAACCCACCTTCATCAGGGGTTGGGCACGTGTGTTGCTCATGATCAATGATTTCGCCAGGCTGGCTAATCACT
TGACCTTTCTCGTCTCGTGTGAGCAAAACCACCTGTTCACCAGGTTTGGCAGCTCTCATGTTCAGCTTGGGTAGCATCAT
AGCTTGTTTTGGTGGCGCAAATGAGGCAATGTCAGCGTTCTGTTCAAACGCACTCACCTTCAACTCCATCTTTCCGTCAC
CCCGAACGGCAACGAACTTAGGATCGCCAAGCATCAAGTCTGGTCCAAAGCCCGCATGCTTAACAGTCACAACCACACCC
TCGGTTTGAAATCCGGAAGAGATTTTCTTCTTGGTGTCGGTCGTAGCTTCGATGCGGCAAATGTTCGGATTGAATCGGCC
AGTATTCAACACTTTTCCCAAAAGAGCTTCAGGCTTCACCGTGTCAGCAACTGCAGACGCGTACGTCTTAACTTGCATAG
CCGGCGAGCTAGCGGTAGGCACTTGGACAATAGGACCCTTCTTCTCAGGTGTCTTATTGCGAGGAGTGTCTGGTTTCTTT
TCAATCGCAGTAACCTTTCTTTCCTCAGTCTCGGGTTTTACCGGACTCTTCGCTGTGCGCTTAAAGCAAGGTGTGCACTG
GTCAAACTGATTGTACGCAGGCACCTTCTTGCAAGTCTTACACAAACGACCCTCTCGGGGCTCTTTAATAGAGGCAGCGA
TTTCCTTAATGTGCGTGGGGCAGTACACCGAGCCCTTCCAAGCCGGTTGTCTACACAACATGCATCCTTTAGGGATTTCT
G
>c89233_g2
GACATTAATTCTAGGAAATATAACTGCACCAAGAGGGAGAAAATGGAATGAAGATTCAGAAAGACCAACTTCCACATCCA
AAATTTATAATGCTGGAGACTGAGGGGTATTGATAATGCTAATGTGACTATATAGCTAGTGCAACAAGCAGTAATGAATA
AGTTAGGTGGAAAACATGTGATCAAAAGCCATCTCGTGAAACCAAAAATTTGAAGAGCATACCAAGTATTACAATCTGGA
CCTCCACATCCTATATTTACAATTTTTTAAATGAACCTAGCTGGAACAATGCTGTAAATGCAGTATAGCATGTATAATAG
GCATTCTATTCAATATTAAGAAATTCCGGGGATGCTTTCGCATATAACATTTGGGGCCAGCAATAAGCACATGAGTCCAA
ATTTACCATAGACATTAAACCCATAAGTATATGTTACATAGAAAGTATAAATCTTTCCCTCTGCTTGACTCAATGAGAGG
CTCAAATACATTAATGCAATTTGGTATAATTTTCTTAATCCTTGTAAAAGCACTAACCAACTTTTGTGCCCTAAGTTCAG
AGAAACTCATAACAATTTCCAGAAAAAGTCATTTGCATCAAACAAAACTCTTTCAAGGAGCACATGATAAAAAAGGATAT
ATAAAAAGATTATACAATAATGGGCCAAGAAAATATCATAAAATTTACCAGTTGAGTCATTACTAGAATCTCCAAAGGTA
GCGTCCA
>c90197_g1
TTTAGGTTGGGTGCAGAATACATTATTCTAGAGTGAGCTCGTCGATGTCTGGTTTGAAGAATATTGTTCGTCCTGAAATC
TGAACAAGGTAAAATTATTTTTTGGCTGTCATATTTCTTATATGTATCTCTTACTGCGAGAAATCTGAAGAAGGTACAAA
TTTCTATCATGCGCACTCCAATCCTCGAGAAGTTTCTAGGGTTTTTTCGTGTGCACTACATTTTGTGGAATCTCGAATTA
AAATTCATCTCATTGCTCTAACAACATTGTTTTATCGAAACTAATTGAATTTTTATTTGAATATCGAGACCCAATTTTGA
AGGTATCAAGCTGCTTCTAGGTTTCTTGGCGACTGTTCTCGAAATTCTTTGGCTGCTTCTCCAAAGATATCCAATTTTAA
TGGGCAAGTATGAGGTATAATTGGTTGATATACATACGTGGATATACTTCTGTTTCTCATTTGATGACATTGTTGCTCAT
GTGAATGTGTGCATCCGCTGGTGTTTGTGTGAATCATGTATTCTTATGTTGTAAATGTTCTTTTCAGAAATGTGTATATA
TCATGTTGTGGTGAATGATGAAGAGTTTTTAAATCGGGCATATGTCGATTTTCTATTCATCTAATCTACATATCTGTTAA
TGCACATAATGAAAACTTTAGGGGGTGTGCAACTGGAAAAATTTCATGTCTGCCAAAACAATCCATTTTTGATATCATTT
AATTTTCCTTTGCCTTAAGTAAGGCACCATCTCATAGAACAACACCATGTAGATTCGCAGTTGTAACTCTATTTGTAATG
TTTTAATAGAGCACATGTGAGTGGTTTGGTGTGAATTTTTTTTGGTGAATCGTTTCCCACTATAATGCAGATAAAATCAT
ATTGAAATCACTCAGAGAAGAGATGTCGAGTTCTAGTCATAGAAATGTTGCAGTTTACCTGTTTATACAAGAGATTTTAC
ATCTGCAATTACTCCAACTTAGTGATGTCCAGTTCGAACCGGACCCAACAGTTTCGGCCCGAACCAGCCCGGGGTCAACG
GTTTTGGCTCGGCCCGTTGACCACACGCCTAAACCGAAACTGGAACCGACAGAAGGGGTGGTCCATTTACGGGACCAACT
TTTCAGAATCGAGAACCGACGATTAATCGCCGGTCTCGGCCTGCGGTTAACCGTCGGTTCCCTTTATGGCAGACGAGGCG
GCAGGCTAGGCGCGGACCGGCACGATCTTTCAGGTAAAAATCACGGGTTTTGGGCGGTTAACTTATAAACATGCATTTTA
ACCTCTTGGTGTTTCATATTTGATGTTTAGTTATGAGGATTTTGTGTGTTTGATGGTTTATTTGAGCTTATATTGGTTTA
TGGTCAAGAACTTGTCACTTGCTTGTTGTTTGAACAAATTTTCAGAAATAATGAAGCAAAATTTGGAAGAATTGGATAAA
ATACAAGTTGTAGTTCATCTCGAGAGGAGTTCGTTAGCGCAAATGAATCGTAAATCGGAGTTCGGAGGAGAGAGAACGAG
CAAAAAAAATCACTGCGCAAAGCTATCGGGAGTCTGACGAATTTTCTGTTTCGCCATGCGGGCTGGGCGCGCGGCCGCGC
CTTGGGCCGCGTGCCAGCTCAGATTTTGCACGATTTTGGAGTTATTTCATCTATTTTTCGATCCTACACGGTTTTGACCT
ATATTTTGAGTCCTATGACATATAAATACTCCCCAGAAACATATTGAAAATGGTTTTTTAATCATATTTTACTTTCCTAA
GAGCTGTGAGAGACGGAGGACGGAGCCAGAGCAAGAACTGAAGAATCTGAACTTCA
>c74945_g1
GCTGAAGATATAAAAAAGAAAGAAGGAAAAGCAAGAAGTTGTCAAGAGAGGCAAACCGTAGATGCAAAAAGAGAAAGCAA
AAAGATGAAAGATGTAGAAATGGAAGCAAACTTATGCTGAAGAAATTTGCCGAATTTCCATACAAACTAAACAACCATAT
TTTACATATCTAGACATAACCAACTCAAGAAAACAAAATGCCCAGCAAGCAAAATATCGTAATCATTTAGCATGCTAAGC
CTACCTTCAACTGAACTAATAATAATAAAACAGAAATGTTTCAAGTTGTAATATATTATAGCTCCATACCATTATAAGTT
TCCCACTTGTTGATGATGCATTGCCAGAAAGATTACCACAATCAAGGCTCACCAATACAGTAGAATAATCAAGAGTAGTA
AAAAATAAAGAATCGTACAACACATTTATATACAAAAGGATGCCCACAAGTAAAATCATCTCAGTTTCCCTTACCAGCAA
GAGAGCTAGGAAACTCTCAAAGTCTCAGTACACTGAAAAGCTTATTGTTATACTGAGCCCAACTCCCAGTTGGGCCACCT
CTAGGCCTCCATCTCCCCCACCACCTCTGCTTCTTACTCAGCCAATAGGTGGTTCCTTGGAATAGATATTTGGAGATCTC
TCCAGTACTTTGAGATCATCCACAGATTCTGCAAAAACTGAACTAAAATATATGACAAAAAGTAATAAAAACTAATTAAA
TGAAAATGAGTGAAGCAAATTGGTACCTCCAATTTAAGAAGATCAAATAACATTTTAAGAAACATTGTAAGAAATCTTTA
TGAGAAATATTTTAAGCAAATTGGTACCTCCAATAAGTACCCACCAATTGGACCATCATTCTAGGAGATCCCTGCCCTAG
AATGACATATGTGGAGATCGTTGGAAATTCCCAAAACACTTCCTTGGGATATAGAGATCCACGTTTTGCCCCTCCTCATT
CTGCA
>c92015_g3
GGTTGACGGAATTGCAGATATTGATATGGCTGGTGGGGCATAACCTCTCACCATCTCAAGAGGACTGAGCTAAGAGCCTC
CCGCGGTGCTCTTGAAGAGTTTGTTCAATTCTAGAAAAACTGTGGCTAAAGGTTGGGTTCGAAGTGTAGATCCCAATCAC
GATGTTGGAGGAAAACGACTAGGATTAAATTGGTGTGAAGTTCAAGTTTCAGTTCCTGTAGAATAGGAAGAAGATTTGAT
TAGGCCATATTCAAACTTGTCCACAATTGGAGATGCAATTGGAGCATGCATTGCATGGCCTCGACACTTGGTGACCGACG
ACGATGATGATTAATGAAGAAGATTGATCGTGCTGGCTGCTGTTCTCTTTTTCCGCTGTCTCTTTTTTGGTCTTTGCCAC
GACAAAATCAATGAAAAAAACTTAGTTATGGTTATTTCCTCAAAAATCTTGTGAGTTTTATTAAGTTTTAACATAGTTAT
AGCTTTGGGGACATACACGAGTGGTGGAGCAGATGTATTTCATAAGTTTTTAAAGTTTGTTGTTTTGCAACGAGTTCAGA
TGGAAAATATAAATGAATTTAGCAATAAAAA
>c90920_g2
CTCAAAAGATCAATTTTGTTCTCTTAGATACGAGGTTGATAAGAACATCTAACAAAACAGAGTTCTAAAATATAGAAGCA
AAATCATTCAAAATACTTCAAAATAACTATCCTTCAAAACAACTCCCGATTCAATTGGGTAACAAATTCGAGCCGCGCTT
CGTCATCGAGGCAAAACTTCAGTGCATCAACTAATGCTGCCTGTTCTTCGTGGGTCCAAGACCGTCTTGATTTGCCCATC
CTGCCGGTGATATTCAGCAATGGCGATGGGAGGCAGACGGCGGAGCGACGGTCGAGACTGAGACAGCGGGAGAGAGACCA
CTCACGAGCACTCGATAATCAAGCAGGTGGCGAGGCAGACGGTGGAGCTGGGTGGAGCGGCCACCGGGGCTGAGCAGAGC
GGCGCTGATCAGAGAAGATTTTTGGGATTTCTAATGTTTGCAGGAGAGAATGAGAGAATCGCCTAACCTTACATTTTCAG
AGGGTCCGGGAGAGAGACCACTCAC
>c94259_g1
GTGAAGAAGAATAGCGGCGCGGCGTTCCCTGGTGAGCTGCAGCCGGCGGCGGCAGCGACTGAAGGAGACGGAGCCGGCGG
CGACGACTTATGATTCTAGATTTGGGAGGGGAAGAGAGGCGCATATATGGTAGGGCGTCAGAGAAGAGCTGGCATACCAT
GGAGGCTCCTATGGTAAGGCGTCAGATACCAAATTAGGGCGTTTGCATTGATATGGAGAGAGAGAGATTTGAGCCATTGA
TCAAGCTATGCCGAGAAAATACCAAATTAGGGATTGATGCCTGTGAGAACTGAGAAG
>c88779_g4
AGCTGCCGGCGTGGCCGGCGTTCATCTGTTGACCACGCCGCCTCCTCGCCCTAAACTCTCTCTTCACCGCTGTACAAGTA
GAGCCCCAAATCGAGCCCTAATTTCCCTCCGCGATGCCGCTGTTGACGCCACCCATTCGGTACTCTGGTGGTGGCCGTCG
CGGCCTCTATAAATCCGGCGAGAGCCAGCCTCAGGTTCACTATCATCTTCTCGAAATCGACTGACACAAGGAAGAGATTT
GAAAGCAAAATGCAAGGTCAGTCCTAGCCTCTTCTATCCGGATCGCCGCTGTTCTGGCGTCTCGCTACTCTGCTCTGCCG
ACTCGCTCTCTGCTCTGGCGTCTCGCTACTCTCTGCTCTGGCGCCTCGTTCTCTGCTCTGGCGTTTCGCTACTCTGCTCT
GGCATCTAGCTGCTCTCTGCTCTGCCGACTCGCTACTCTGCTCTGGCAACGAGCTCAGCCCTCAACATCTTTCTCACTCT
CTCGACTTAACAAATCGTGGAGCACCAAGGCGAGCTTCTCGCCTGAAACCGCCGTCAAGCACCGTGCCACTGCTGCTTCC
TCCCTTTTCAGAAGCTAAGTCCTACTTTTATTCCTTCTATTTGTACGAATCAAAGGTGTTGTGTGTGCTAAGTAAATGGC
TATGGTCCTCAAGCGTAAAACGGTGTAGGTTTACATGCTGTTGGTTCTATATAGAAGTGAACTGATAGGGTTGCATGCTG
TTGGTTCTATATAGAAGTGAACTGATAGGGTTG
>c74516_g1
AAAAAATAAAACATTCACCCAAACCCTACCTATCCTCGTCTTCTCCGCCACTCTACCCTTTCTCTCTCGAGTTCTTCGTC
GATTGTTTGCTAGTTGCATCTTCATCAACGGCGGAAACGGTTGTTTGACGGAGGCGAGAGGGCGGTGGCGATTACTTGAG
GGACGCGTGGAGTGAGGGCAGAGATATGTCGATTTGAGGAATAAGGGATTTGGAGGGAGAAATGCGACGATAGCTTGAGG
AAACGCAGAGGAAGGCGCACGGAGAATCCTTATTTTTCGGTCATCTTCTTCAATGAACTTTACTCGGCCCCTTCTCGCAG
ATCTAGAGCTTCGAGTTAGAGGGGCTGAACGAGATCAAGTGGATCGAGTCAGGCCGTGGTTTCAATCAGAGGGTGATGGC
GCTGATTCTTCACCAGAGATGTGGAGCGGCGATTCTTCTGAGTTTATAAACGCAGTCTTTTTTTCTCTAGATATATACGC
ACAAACAACATGTATGTATAGGTCGATCTTTTCCATTTCCACAATTTTCATTTTTGATCTGTAAG
>c75193_g1
CGGAAAATTCCTAAAACAGAAGAGATTGAGGGTAAATGCAAAACAAATTGTTGTTTACCGACGAGGTATGGAAAATTATA
ACAATCAACACTTTATTATACAAAACTTGAAATGTTATACAGTCATAGTAACATACCCAACCTCAAAACAAAAAACATCC
ATTTTGGCAACAAGGAAAAAGAAGAAGAAAAAAACACACATGCAACGGTTGATGGAAGATGGTCTCAGAGCTCTTTCTTG
GTGGCCGCGGGCTTCACAACATCCTTCTCCTCCTTGTCTGCAGAGCCAATGGTTATGATCTTGGGCTCCTTCTTCGCCTC
CTGCTCCTTCACCTTTGGCACACTGATCCTCAACACTCCATCCTCCAACCGGGCGCTCACCTTCTCCATGTCCGCATTTG
CCGGCATCCTGAACTGCCGCCAGAACTTCCCCGCCGTCCGCTCCACCCTGTGCCACCGCTCGCCCTCCGCCTCCTCCTCC
GTCCTCCGCTCCCCACTCACGCGGAGCACGCGGTTCTCCTCCACCTCGATCTTGATGTCCTCCCTCCTCATGCCGGGGAT
GTCGAGGGAGATCTGGTGCTCGCCCGCCGTTTCCTTCCAGTCCGCCCGCGCCAGCGCCACCGAACTCTCGTCCACGGCGG
CCCTGGCCGCGGCCAGCGGCGACTGCTCCAGGATCTTGAAGGGGTCGTCGGGGGGTAGCATCAGGTCCCATAGGGAGCGC
GGGGAGTAGGGCACCAGTGCGGTGGTTACGGGCGGCAGGAGAAGCGCCGCCGCGGTGAACAAGGCTATTGCGAGGTTTGC
TCTCTCCATTGATGCGAGTTTGATGATAGGCGTGGTGTTGCTAGATACAATGCTGATCCGGG
>c77515_g1
TATGAGACTACTGAGAACAAGAATCCAATTACCATGGTTTAACTTCATGCAGTTTTAAAATAGGTAAGATATTTTGTAAG
ATAAGGGCACCCTGCCCTTATCACAGAACAAGAATCCATATTTTTATAATAAATCTTACAAAATATAATATTTAATCTTT
AATAAAATACATACATCTCAATCACAAGTATCATACATTATTTCATACCTAGAAAATTAAGCCTAAACATACATACAATT
TGGGGAAAAAATAATTTTTCAAAAAAACATATAGCACCTTCATATCACACGAGATTACTACCACATCTCTTTTTCTTTTT
GTTTAACTAACATTTAAGAAAAATGCCAGCATGAGAGAAAATGGCCACTTCTTAATTTCTCTATATTTCAATTTCCAGAC
AAAGTAAAACAAAACTACTGAGCATAAGAAGAAATTAGTACCTGAGCCACATCAATACTCATCTTTTCGAAAATACCTTT
GCTAATGAAATAGCAAAGGTATCATCACTTTTTTGCAAGCGATTTTCACTCAGAGCAAACACATAAAATAGTATAGGTAT
CATCAGTCAGAGCTAATGAAATACATTTTCTAATTAAATAGCAAATGCATAAAATAGGCATTGGAGATGTTACATCAGCC
AGGGGAGTTTAATTCAAAATGAAGGTAGTGATGATACCTTCACCCAGAGGCGTTAGAGTGATACCACATAATACCTATCT
CTTTTTCCTCCATGTTCATCCAGCGCCG
>c87239_g3
CTTCAACATAAAAATAATAATACACTATTACAGTTTAGTGAGTCACGTCAAATTTGTACTGCCGGAAAATGGATGCAGGA
TACAAGTGATAATTAAAAGTTAAAAAGAATATTTTCGATAATTCATTATAGTGATATATTTATCCTATAATTATTTGTCA
TTTATCTAGTCTTTTTTTTTCCCATGTAAATTGGTACTCCCTCCGTCCCACCTATCCTGAGACTTTTTTTTGGCACGGAA
ATTAAGAAAGTAGTGTTTTGTGTGTAGATAAAAAGTAAAAAGATGAATAAAGGGTAAAACTTTTGCTAAATAAGGAAATG
TCTCAAAATAGGTGGGACGCCCAAAATAAAAACTATCTCAAGGTAGATGGGACGGAGGGAGTAATACTTATTACTCTTTA
GCATTAAATCAAACAACTCAACTTATCCTTGATATCATGGAGCTGAAAATCTTGGCTTCATGTTTAACATATTCCCTTCG
TTTCTCTTTCACCTCCTTGTATTTCATCTTCACATCTCTATTGTGGGGATCAATGGACAGAGCTCTGTTAATATCATCTT
CAGCTTTGTCTAGATCACATGTTCTTATATATGCCTGGGATCGTCTGAACAAAGCCTTAACGTTGCACGAATCAAGCTCA
AGAACCTGTTCCATAGCTTCAAGATTCACCGCAATGCAAGAAATGCACACACAAAAAGAAGTGAATTAGACCTTGGTGCA
AAGTCTTGATGCATATTCATACTCTCCTAGCTTCAGCTTGCATGCTGCGTTGTTTAAAAAGCACGACGCTCTCAAAGAGT
TTGCCTCAACCTTGTCTTGATGGCTGAAGGAATGGTTGTATTCGACGTAATTTAAGGCCTGCAGAAGTGATGAAAATCAG
TACAAAGATATGATGAGAAGAGCTATATATGTATATATGAAGAGTTGGTTGATCAGATCACGTTCCTTGTTATACTTGTT
TGAGGCAAGTTGGAATTTCCCTTTTTTGAAGAGTGTGTTTCCTTCTTGCTTCTTTGATTTGCACATTGCTATTCTTTCTT
GAGCATCCATTTTCCAAAAGGGCTTCTCCTTAATGAAGTCAATGAGTTTGATTTGATAATGAAATGAAGATTCTGCAGAT
TTGATCTTCACTACAGCTTCTTCTCCTTTCCTCATCGTCATTACAGCTCTGTCCAAACCTTCATCGATTTCCTCTTCTTC
TCCACACACATACTCGAGAGGCTCGCCTTCTGATCCACGCCTTTCCACAACCGTGCCATCTTCAAGTTTCTTGAGGCAAA
CCACTGCAGAAAACTGGTCTTGAGACAGTTGGGACAGAAGCAAGAAGATGATTCACAAGTTGAGAATCATCATTCATCGT
CACCTCTTGCAAGGGATCCTTCACTGGCACGATCAAATCCCTCGCCCTGCTTCGTGATCTTCTTTAGGACTGTGCTGTCA
TCTCCTTTGACATCAATGACAGCATTCCATGACACTAGCTCAAGATAGATGATCAGATTTTGATGGGGTGGTGGCATTTC
ATCATTTCTTGAACTCTGAATTAGGCCATAAGAAAACTTCACAGATAGCTCAGCTTTTTCTCCCTTCCTCATAGTCCTCA
CAGCTTTGCTCATTGCAGGGCAAAGATGGCCATTTGTCAAAGAGAACTCCAACCCTTCATGACATTTGGAGACAACTATC
CCATTCTCATCTTTTGCTACATACTTAACAAACACTTCATCAGCTTCATTTGGAGTGGCCCACCCCTCTCCTTCCCTCAC
AATCTTCTTCATAACACCTCCATCACCACAAACATCCCTAATAGGGCACCAAGAGATCAACTCCACGTCGAAAACTAGAG
TCGAATTTGGAGGGACAAAAGGAGGAGAGCCAGCCTCACCATAGGCCAAAACTGGCGGGATTGTGAAGACAGCTCTCTCT
CCCTTTCTCATTGTCCCAATCCCTTCATCCCATCCCTTTATCACCTCACACTGTCCTAATCTGAACTTAAAAGGCCTCCC
TCTCTCCCAACTCGAATCCAAGTAGCCCCCTTCTTGCAATCTCACATGGTAATGAACTTCAACTTCATCACCTGGGATTG
GAGTTTGCCATGAAATCCCTTTTTGGATAATTTGTTTGCGTAGCTGAAGATTGGTCTCGGGCAAAACTGAGATTGGTTTG
TCGCAGGAAATCGCCGTTTCCTTCTCCATTGCAGTTTCGAAATGGAGTTTTTCTAGTGAGAGAAAGGGAGGAGAGATAAG
GGTGTGTGTCTGTATTGCATTTCAGTTGAGGATAAGTCGTTAGTTTCCCTCCTTAAATTGTCTTTCAGTTGAAGATTTTT
CTCTGTGAAAAATAACTAACTAAGGGCGCGTTTGATGGCCTGGATTAAGCTGTATTAGCAAAGGTATACAGCATTACATG
TGTGTTTGGTATTCTGTGCACGCATTACACATGGCCCGGAAAAATGTCTAAGCCCGGCCTAAAATCACTGTTCAATGCGT
AATACACA
>c89741_g2
ATCTACCATCAAAATACATCAATTTCTCTAAATCAATAATCAAAATACAACAAAATATTATCCGAATCAATTCAATCTAC
AATCAAAATACAACAATTCCTTCGAATCAACAATCTCAACATTCAATCTCCGAATCAACAATCTTAATAGATCTTAGAAC
GAAAATCATTCACACAATCTCCACACAATCTCCATAAATCTCCATAAATAAAAGCTCAATCATCAACTCATGATCTCCAT
CCTCTAAACGAAGCCATACACAGACATGACAAAATCAATAATCACAATTCAGACTTCTGCAAATTAGCATCAAAATCCCA
TCATAGCAGAATTTCTGCAGAATTCCAGACTTGGAATCCAATTCCTACGGACACAAATAGTAGAAACCTTCTTAAGGTTT
GCTCTCTTCACCACTGTTACAAATCTTGATCTGTTGAAACATTCCTAACATTAAATCAAGAAGCCATTTTTCGCATAACC
AAATGTCACCAACACAGCAACATCAACACATCACTATTATCTTCGCTACAACTATAGAGATACATCATCTTGCATAATAT
GTTTGCTTTCTGAATTTCTAATAATGTTATTAAAGAACTGAAAAAAAACACAAACTTGGGGCTGTGTGTGTGCGCGTGAG
TCTGGGGAGGGGGAGGGCTCCGGCTGGTTTTATGAGGGCGGCATAAGAAGGGGGAGGACCGGCGGCGGCGGTGGAGGCGG
CCTGTGACTCCTGCTGTCCGTCGGTCAAGAGAGAAAGAGATGGGTGGTGCTACTGTCGTTCGGAGAGGAGTCAGCAGAGC
TGCTGCTGCTGTTGACGGCGGCGGTCCGGTTGGCTGTGGCTGCCGTTCAAAGAATCAGAGGAGGAGGGAGGCG
>c86087_g1
TAAGTCACTTGTGGAAGCTGTGATGGCTGGTAAAGAAATATGGTTGCCGTCTACCCTGACTCTCAAGGACGAGCTGCGTA
CTAAGGACCGTGTCAAGGAAAGTAAGACTCGAGTGTTTAGCGCTGGCAACATTGTTGCCCTGATAGTAGCAAAAATGCTA
TTTGACAGGCAGAATGACAAGCTTCGTGCGACGCTCGGGAAACACCCACTTTGTATCGGAATTTCTGTTCCTGGTCCGCA
ATTCGTTAAAACAGTCCTGTCTTTATCGTCTGAACCCAACTGTTATGGCGGAGATGCCTCCGGTTGTGATCAACGCTTCT
ATCTACCTTTTGCGAGGTTGATCAGAGACTTACGTGCAGCTCACTTGCCCCCTGAGGTGCGTGAGGCTGTCTTTTTGTCT
TATGATCAAGACTTTGCAGGAGAAGTAGTGTGTTGCGGTTGCGTCTACCCTATGTTTCACAACAAGAGTGGACGCAATAA
TACAGGCGATGACAATGGACTTCTCCTTGATTGTGCGCGGGCTGACTACGTTATGGAAAAGACTGGATGTCAACCCTCTC
AAGTGGATGATCATTCTGCCGCCCTCTTTAATGGGGATGATAGTTTGACCGCTTGGTGGAGTGACTTATCAGGGCCCGGC
TGGGTTGAACATTGTAAACAGTTCAACTTACAGATCGAGCTCGACAAAGAGTATGGACAATATGCCATTGATACGGTGTT
TTTGTCTCACTCATTGATCGAGAGGTTTGTGCCTAAGCTAGGTGATATAATCGTAGCAGCTGGAAATAGGTCTAAGCTGG
TTAGTTCTTTGGAGTGGATCCGTCGAAATAAGGACTTTAGCTTTGAGGAGAACGCACTTATGCATGCGGTCGGGCTGCGA
ATATGCCTGTGGCCGTGGCGTAATGAGTTTCTCCGAGTAGAAGAAATTATCGACAAGTATGTGGATTCGATTGAAAAGTC
GCCACTGATCTACGACATCCTAAAGGCGAGGATACCTGAATCGCACATTCTTAACCTACACCTCCGTTTAGAGGCTGGCG
TTAGTTTTTCCGCCGGCCTCGAAGGAGCTTTGAAAGCAAATGGCGTTCCGGATTTAATTATCAGCGCCATATTTGAGAGG
CCTCCTTTCACGGAGAAGATGCAGGCCAACAAGAAAGCAAATGGCAGCAAGCCAAACAACAACAAACAACCCTCGAAAGA
GGAGCTCGCCCGTCGAGTTAAGCAATCAATTCGAGACAAGGCGGCGGCCCGTAAAGGCACTGCCCAATTCGAAATGCGTA
ACGTGTCAAAGACTGGCGGTTTATCTCGGGAAGTCTTGGAAGTTGTTGGTGCTCTCATCGATCCGGACAATCACCGCCCC
TTCCGTCTGCCCGACGGTGGTCGCAAGACTTTTGTTAACTCGTTGCGAGACGCACCAGCGCTCGCTGATAACGGAACTGA
CATCACGGTTCTTACGACCAGTTCAGGGTTCGCCGTCGCTAGAAGAGATCCGCGATGCGCTCTTATTGTGACCAAGGGAG
GACTTGCCCCGAGTACGTACTCACAAGTTTTCCCGAACGGCACGACCACGACAACAAACCAAGTAGTCGCTGGGGCCCCC
TTCCCTGCAAGCATCTTTCAGAGTACTGGTGCTTTCCCAGGAAGACATGGCTCCTACTTCTGCCCTTGGCAGTTCAACGA
TGGTCGTAACCGCTTTTGGTTCCAGAACATTGTTGCTAACCCTTCGGTAATCACGATTACTGGCCTAGCCGCAGCCACTT
CATACACGTTGGTGTTGAACTGGATGATCGGCAAGCAGCAGGCTACTGACACTATCACTGTCACCACTGACGGTGCTGGT
AACGGTATCTTTTCGCTGGCTGGAATTGGTGCTACCCGCAAAGGTTACCTCAGTCTTAGCATGCAGTCTACGTTGCCTGC
TGGATGCACAATCACCTACCTGGATAACTCCTCGACTGGTGTGACGCATTCGGCAGCACCTGACTTTTGGGAGACTGTTG
GAGATATCGATTCAATTCGAACTAACTCCTTTTCCCTTATGTGCTCTGACCGTACCAATGCTCTGGTTACACAAGGAGAC
ATTGTGTCTTATCAATGCTCAGGCGGCGTTACCTGGGACGAGCTCATCGGTATGACCCTTGCGCTTGGGAATCTCGACCC
CTACACTGCAATCACCTCGCAGACGAAACTCTGCTATAAGGGTGAATACAAGAAGGGGCGTTACATACCAGCCAAGAGTT
CGGCTGATAAGCGCGAGACTCAATTTATTGAGCTCGGTGATCAGTCAAGTCCTTGGGACATTCCGCCTATCATTGTCGCT
GATCAACTCAACTTCCTCTACATTGGGTACAACTCCCATGTGGGTGCTGCAGGCAACCTCATTGGTGAGTGGACTATGTG
CTCACACGTGGAAGGAGAATCGGAGTCACAGTGGCGTGATAGTCGTTCGCCGACCATGCACCCTCGTGTTCTCGAGGAGG
CACAGCACTTCTTGAGCGACAAGGAGTATGATTTCGAGAACCCCTCACACTTGAGCAAGATTTGGAACATAATTAAAGGC
GTTGGACAAGCAATGCTTCCTGCAGCGCAGGCAGTCATTCCGTTCCTCCCTCCACAATTTCAAGTTCCTGCTGCACTTGG
CTCACAGTTTATAGGTGGACTCTTAAACATGCCCTAGTTCGCG
>c42653_g1
GGACAACTCCACTGCAGGTGGTAATTTCAAGGCAGGGGCGACGGCGAGGCAGGCTTGGGCGACAGGCAACGGCGAGGCTC
AGCCGGGCCTAGGCGACGGCGTCGCGGGGCGGCTGGGACCTGGGCGACGTCGCGACATCGCGACTCGCTACAACAACTGA
ACTGTGAGCGTCGAGCGGGGAGGGGCGGGGACCTGGACCGAGAGGCTCGGCGCAGTGGGCGGCGCCGGCAGGGGCCTCGG
GGCGGCGGGGATGGCTGAATGGGTGGGGGCGGCAGGAACTATGGGGAAGGAAACCCTAGCTCTAAGTGGCTGTAAAAAT
>c79996_g1
TCTGTTCAAACTCCCAGAAATCTTTGAAAGTAAAGCAAACAATTCCTCAGAAGCCAACCACCAAAATGAAAGATCTGAAA
TGCTGAAAGCCTTCGACGAAACAAAATCCGGTGTGAAAGGCCTAGTAGACTCGGGATTATCCAAAATACCTCAAATATTC
GTACGATCATCAGACGAGCTTGCTCAAGAGCTAACGCACAACAAAACTGCTGAAGCCGAAGTTCCTCTCATCGATCTAAC
TGGCATATATAATCCCGAGAGGCGAGATCGGATCGTGGAAGAAGTGAGAATCGCCTCAGAAACGTGGGGGTTTTTCCAGG
TGACGAATCACGGGATTCCTCAAATAATAATCGACGAAATGATCGACGGCGTCAACAAGTTCAACGACATGGCCGCCGAG
GAGAAGGGGAAGTATTACACGCGCGATCCAAAAAGAAGAGTGAGATTCAGCACCAATTATGATCTCTTCAATTCAAAAAC
TGCTAATTGGAGGGATACCTTAGGCATTTCATTCGTAGAGGAAATTCCCAGCGATGAACTGCCAGCTCCTTGCAGAGAAA
GTGCGTTGAATTACTCGAAGCACGTTGTGATTTTGGGGGGAATTCTGCTGGAGCTGCTCTCGGAGGCTTTGGGGCTGAAA
CCGGATTATCTGAAAAGCATGAAATGCGCGAATGGGCATTTGATGAGCTGTCACTATTATCCGGCGTGCCCTGAGCCGGA
ATTGGCCGTCGGAACTCCAAAGCATTCTGATATCGGATTCATCACAATTCTTGCGCAGAACCAAATCGATGGCCTCCAAG
TTATGAATCAAGATCAATGGATCGACGTTCATCCCCTTCGCGGAGGTTTGATTGTAAACGTTGGCGATCTCTTGCAGGTG
GTGTCAAATGGGAAATTCGTAAGCGGTAAGCATAGAGTGGTTGCTAATAGTATTGGACCTCGAATTTCTGTGGCATGTTT
TTTCTCGGGCCCACTTCGTAATGGTGAAGGTATGTGTTATGGTCCCATTGAAGAGCTTCTATCAGAAGAAAATCCTCCCA
AATATAGAGAGATCGTCTTTGGTGAATACGTGCTTAAGTTTACTAAGACTGGGCTGGATCAATATCTTGGTCTTGATTAT
TACAAGCTCTGACTATTTAAAGCTTTAATCAATGTAATCTTTACAAATGCGTATGTGGATTTATGTTTTGTTTCCAGTCC
TAATATAGTTTCAATTATGTATATTTACATAAATAATTAATGATCA
>c75033_g1
TAGTATGCAATCCAACAATAAATGAATGTGAACAAAAGTAATTGAATACCTATTTTAACATTACGAATATCTATTCAATT
TAAACAAACTTCCATGCCAAATTTGCTACAATTAAGAGTACACAACAATGCACCTGCGATCAAACCCAAAAACTTATATG
TTTAGATTCAGCAGTCGCTGCAATTTAAAAGCAAACTCAAGCCTCAAGCGGAACACCACGATTTTCAATCCGTCGTGACG
CAAATCCAGATGCCGAATCGTGAGATCAGCCTCGAATTAGAGGCTCCTAATTCGAGATCGGAGACACTGCGCCGCCTGAA
ACCACGACATCCAATGCACAAGTCCGACAGTCCCTTCGTCCTCCGCCACGAGCGCATTCCCGAGGTCCTCTTCTACGACT
CAGACATGAAGTTGTTACCCTCCACCGAACAGCAGCTTCA
>c81324_g1
GGGTATCAAGATTGCTGCGCAGGGTCTTGAGCATACCATTGAAGGCACCAATCTCTATGTTGTGGGGCCTCATGACGATA
TAGAGGCCATTAAAGAAGCTGCTATGGAAGATCTAAACTCGGTGATTAGTAGAACTGGTACAAGTAGTGTTGGAGTGTAT
GTTCAGGCATCTACTCTCGGGTCTTTAGAAGCACTGTTGGAGTTCTTGAAGACTCCGGCTGTAAACATACCTGTCAGAGC
TACAAGAATTGGACCGGTACACAAGAAGGACGTGAAGATTGCGAGTATCATGCTTGAGAAGAGAAAAGAATATGCAACAA
TATTGGCGTTTGATGTTAAAGTAACGCCAGGGGCTCGAGAACTTGCTGATGAACGTGGTGTGAAGATATTCACTGCTGAC
ATTATATATCACCTATTCAATCAATTTACAGAGTACATGGCTAATGATAAGGAGGAAAAGAAGAGAGAAGCTGCAAAGGA
AGCGATTTTCCCTTGCAAACTTGAGATAAAGTGTGTTTTCAGAAGGAAGGATCCCATTCTCTTAGAGGTTGATGTGGTTG
ATGGCATTGCAAAGGTTGGAACACCACTATGCAGTGTTCAAGAGAGATGCATATTGGATATTGGGAAGATAGAATCTATC
GAATATAATCACAGGCCCTTTGATTGTGCCAAGAGAGGCCAGCAGGTGGCCATTAAGATAGTTGGTAGCAATCCTGAGGA
GCAACAAAAAATGTTTGGGAGGCATTTTCAGATGACGGACCAGCTTGTAAGCAAGATCTCCAGAAGATCAGTCGATGCAC
TCGAACAACACTACGAGGAGGTTCTTTCTACTGATGGAATGAACAAGTTACTTCGCGAATTGAAGAAAAAGTTCAAGATA
CCGTGACTTTAGTCAAATGTAGTTGGATATGCTTAGAGATGTTTAGAATTTGCTGTTGATCCTTTGCTCAACTTTATATG
AATGTGTTCACTC
>c81456_g1
GAAGTTTTCATCTTCATTCAATGAATATAACACAATTTTTAACTGAATAGGACACAATTTTTGATGAACAAAAACCTAGA
AAATCAATAAACAGCAGTCTCTGCACACCAGAAACCTAAAGCGAAATGACTTCTTCAGGGAAGAACAAATGGATACAAAG
TGCACAAAATCGAGTTAACAAAATTAAATTCACTGAAATTCAATATTTGAGAGAGGGGGTTTATCAGATTCGGTAGAATC
TACAAATATGAAATTCAATATTTGAATGAAGTTAATACAATTTCTTCTGCTCCTGTATTTGGGCCTTTTGCCAACCAAAA
TCAGTCATCTTTTCAGCTTCCAATGGCGGCGTTCACACCGGACGATCGAAAATCAAACGGGGAGGAAATTAAGGCTTTAG
AAAAGAGGGATTTGTTGCAGGCTCCTGATTCGAGATCGGAGACGCTCCGCCACTCTACCAGATTCATGATTCGACAAGAT
CTGCAGATAGATTTTCCGCCGGAGATGAAAAGAGGGCGAAGCGAAGCGTCAGAAAAATGAATTCTTTCGAAATTTGGGGC
TAACCGGAGGCCGACGCCGCTGCATGCAACCGCGACATACCCTGCACCAGTCTCTTCGTCCGCCGCCACGAGCGCTTTCC
CATGGTCCTCTTCTACGATTCAGCCGTGAAGTCGTGCGAAATTGTGAGAGTAGATAGAGATTGAAGCAACAAATGGGGGT
GAATGAGGCGTGTAATTCGGAAGGACGAAAATTTGGGGAATGTAAA
>c91493_g1
TTTCTTTTTTTTTTTTTTTTTTTACTGAATTTTTTCTTCTTCTGTTTTTTTTTTTTGTTATTTGTACGGTCTGATTTGCG
TTGTCCTTTACGTTCGGTGATGGTTAATTGCTCCTAGAAGCAGAGTTAGGGTTTCAGATTTATGATGGAGTTTTTGCTGA
TTTATGGCGTTTTTATCGAATAGGCCTCTACGGAAACAGTTAGGGTTTTAGATTTGATTAGTCTTGGGTGTTGGCTTGCT
GATTTCATATACTTTATCGTGCCTTCTATTTGTCACCTAGGGTTCTGCTTAAATGCGTCACGTTTACAGCTGATAGAAAA
TATAAATGAGGTACTGATTGATCAGAAGCTTGTGATAAAGCTTTGCCTAGATCTGGAATGGGGTGTATTCTAACATATAT
CCTATCATGACAAACTAACAATGAATACACACCTGAAATTTAACTTGAAGAAACCTGTAACAGATTGACAGATTGACAAT
TAATTCCAATCACAATGCATCAGCATTTAATATGAAGATAAGTTAGTATTCATTTATTTGATTTGTCACAAAACCCATTG
TTGTTTCATGTTAACCTGTGCTGCTCTGGCCTTAAGTCTTGCAATGTCCACTCCACGTGTTTTTACTTAAAGTTCAGGAA
CTCAAATTATTGCTTAGTGTCCATCATCGATGTCAACATTCAGTTCAGGAACTCAAATTATTGCTTAGTGTCCATCATCG
ATGTCAACATTCGCTCCTGATGTTACTAGATTTCTTTTAAAATATAACCAGAATAACATGATCACTGTGATAAACTTTTC
TCCCTGCCCCTTCTTTTAAATTGTGGGGGTGGAGATTCAAGGCTTCTGTGGTTTAGGTAAGATGGAGAAAAATGGAAGAA
AAGAAGAAAGAATTGTCTATTGTATTTGAGAGATGGATGCACGAGGAGTTTGGTGTCTTATTGTATTCATCCTGTAAAAA
ATGAACGGGTGTTGGGATCTTCTGTACCATTCCTTCATTTTGGTTTTTCCTGCCTTCTTTTATCTTCTATTCTTACCCTT
GATTACTCCCAGATATAGGGTGCTTGGGAAGTAATGTAATAGAAAAGAATATGCATTTCATGTATTTAAAATTGTTGGCT
GATATGTCTTCAAGTGAGGATTCTTTGAGCTTTTATCTTGCTCTGACATGTTAGGTAGAGATGCTCCCGATATAGCAAAT
GACACAACACATTCATATGTAGAATGTAACCTGTGATGGCTGGCTGTAATTGATATATGGTGGCATTGCCTGTTGAGAAT
TGTATTTGTAATATGGAATCTGGTGTTTGAATCATGAAGGAATGAGTAAAGAAAGTACAAATTGTTATTATGTTGATTCG
TTGAAGAGGATGGGGAGGATGAAAAAGAGGCTGACGATGAGACGAGAATGGTGACATTGGTGAGACAAACAACACGACGA
CTAACGTGGTATACAATGAAATTTTTGATAGATTTAAAGGTAGTTACGATATAACTTTGGTTATCTTTTTCATATATCTA
TATCTCATTAGCATTCATTAGAAATTTACAATTCAATTTACTTAACATACTTTTATTAGTTTACTGCAGATTCCTTATGG
AAAGACCCTTACTTTTAACAATACGATTTGTGTAGTTGGTCGTTTTGAGTGTCTTTGCTTTTGATTTTCTTTAGTAATAT
AGACTAATGGTTAATGAGTTAGGAGAATTCTTTATAGAGGATCAGATTTCATGTGACTGACATTGTTGTTCTAGGTGATG
AATTGTTCTTGGCATTCTCTGTCCGGTAATTACTTATATATG
>c86882_g1
CTTGATTCTGGAAAAATAAATGTGGGGGTTTGTAGAGGTTGAGCCACCACTAGGATTTTGGGTCCTAGTTTTGGAGGTAC
AACGAAACTTGTCGATGATGCAAAATAAAATTAGGTTTTTTACAAAAGGCTGAGACAAAATCAAAGTTTACATGCTATAA
TCAACAACTACATATATATATATGTTGTTGATTATTGTAAACCATGCAAAAACTATGCTAATACCCTATGATTCATAACC
AAAAGTACTTTTCAGAGGTCGTAAGTCGTAACTTGAACCTGCTTCAAGCTCTTTTTGCATCAAGTAATCCAAGCATTCTT
TGATGATGCTTTCCTCTACTTGAATGTTGTCTGGCAGAAGTCCATTTCTTTGTAACTTGGCTTTGTTGATATGTGGAATT
TTGTAATTGTTGCCTCCCTTTTCCTTCATTATCTCACCTAAACAACACTGCAAGGTAAGAAAAACATTGTTAATTGTATC
TGCACTTAACTCTTCAAATGCATTCTTCACATGCTCCACCAGTTGGTCCACATTATATGCACTCTTCTCATCATTCAAAG
ACTGAATTGCTCGAAAAAATCCCAAGTCATTTATGTTTGTATCAGGGGAATTTGGTGGCTGACTCATTAAGCTGATGTTG
AATCCATCTGAATTCCCAGCCTCAATTAATTCTAGGTCGTCTGATTTTAGATGTGGTTTTGCGTTGTCTTGTTAAATCAG
GGTAACTTTACTTGCACCCTCTGGCCATTTCTCCTTAATTGCTGGTATAACCTGTTGTTGGACATATTCTTTGAGACTAA
ATGATGATTTTTTCTGATAGTCAATGATAGAATTAACTAAATAAACATACCTTGTTTATGATGCAGTCTTTGATGATGCT
TTTTGTAATTGACTGTATTGGCTTTGTCTCCATTGTGCCTCGAACTCTATTTTTAGAGTTTCTTTGTGCGGGTACCACTT
CAGTGAAGGGGAAAATCCCTATTTTGCCATCAAAAATCATCTCCCCTGTTTCATTAAATATTGGTCTGGTGACAACACAC
AAAAACATGATCTTTTGAATGAATCTCTTCGATTTGCATGTCCTATAAGGATCTTCTTCGTGCGGCAGCAAGTAGTACCT
CTCTTCCACATTTGACATGTAAAACCATTTCTCGTCAATGTGTACTACATTGTGCATACCTTTAAATGTGAACTTCCCAT
CAATGTTGGCAGCAGAATTCAGCTGACTTAAACTGAATTTAAGTCGTGCTAGTTTGTTTTCTTCTGTAAGTAGTGGCTTC
ACAGCACTTGTGTGAGCTCTTAGCTGTTTATCTTTGATCCATTCACCAACAAGAGATTTGGAAATGCCTAACTTACTTTC
CATCCTCCTTATTGTACCTCTATCTTTGACAGGTAATGCTCTTATATTGTCTTCATTAAGCTTCATCTTGTCTTTATGTT
GCACACCTTTTCTTCTATTTTGAAAATGCACAACTTCACCATTCTTTAATTGTTGGCTTGCAGTTGTCCATATTTGTCGT
ACTGACCGCACTGAAACTCCCAACACTGCAGCTGCCTCTTTTGGTGTCCCTCTTTGAAGAACTCCATCTTTGGAGTGTTG
TAGCAGAAATTGAAAAACCTTCTCTTTTTCTTCTTTTGTAAAATCTGGCCTCCAACGATTTGGCATTTTGTAAGAAATGG
GTAATTTTGCTGTAATGAAGCAATAATCTGAATTGGAGTGGTGATTATATAGTGTAGGCAGTTCGAAATTTGTGGGATTA
AATTTCCCCCCAAATTTTTTTAGCTGTTTGTAAATTTGCGCCACTTTTGGGTGCTGAGTATGTAAAACCTTTTTTTTATT
CAGCAGATGTAATGATTGTGAATTTTAAATTAAGTTTCTCTCTCTTTTTTTTAAAAATTATTTTCG
>c78578_g1
TAATCAACACATTAATAGGATAATAAACTTATATCACTAGAAATTTTAGCATCTCCATCCACAGCACTCAAACATGAAGA
AAGGGCGACAAATGAAATATGGAAGCAGGCGTAAAGCCTCTAAACGTGACGAAATTCAATCCTCAAGGAGTAGAAACAAA
TAAAATTCAACAGAGTTGCTGTTACACACAAAATTCAGCATAATTTGGCAAATTTTCCGAACATAACACAACTTAAATCG
ACCAAGTCAGCTGCAAGCTCCCCAAACCATAGACCAAATCATTTCACATTGAGCTACCAACATCGCAGGCCCCTGTTAAC
TTTAGAGATATTAACGATTCAGTTGACGAATCGGACAACTCAACAAGAAATACAAGCAAAAGATACTAAATCCACCGGTG
CGAAATACGGAGACGGGATAGATGCCAATTCCAAAACCACATGAAAGCGATTGAACTCTCCTAGCAAGCCTAGCTACACA
TATTAGTCTAGCTCTGAACTCTCCCCTCAACTCTCGTAAACATGTCGCAACCTTTCTTGTTCTTGGGTTGTGACGATGCC
CGGTGTGCTACAATTAATCGAATCGAGCTTATTCATACTCATACACAAAAAAGAAGACGCGAGCAGAAAATTGATCTCCA
AGCAGTTAAGCGATATTCTGGCCTTAGGTATCCGGCGAGCAAAACGAAGCTTTGTTTGTCAACAAGTGGAAGAACATAAC
GTTCATCATGAAAAAAAGGAAAATGAAGATAAGTAAGTATGATACAAAGCTCAAAAATAAAAAATTTATCAAAAGATTAC
AGACGAGCTTCTCTGCCCATTTCTACATATGGATGCATCTGTTTAGATATAAAAATTTATTGCGTTTCAAAAGATTACAG
CCGAGCTTCTGCCCATTTCGAAAAGATTACAGCCGAGCACAAAAATAAAAAATTTATTGCGGTTTAAATATAGATGGATG
AACAAAAACACAAACACAAAACAAATATCCACTGTACAAAAATATAACTATACATGAATCATCTAACATCCCTTCACCCA
TAGAACTAATAGACACAAATATGTATAAGCAGACAACCTTAAGATTAGCCTGACAACAAGATTCGAAACAAAATCTCCAA
TTATAAATCGCGAAAGCAACTCAAAGAAAAAGCCAAGTCCAAGAAAAATAAACACGAACAAACTACCGAGCCTATGGATA
AACTCGTGAAAGGAACCTACAAATTTTGGAACCAAAACAAAGTTTCAGTATCATAAAGTATTCAAGAAAAGAGCTTTCAA
AGCAGAAATGGCCACGTTATACCAATAAAGCGTAACATATGATTGCAGCTAGCCAGAAGAGGGCTAAATAATAACAATAG
TTTATGTTCACCTTCTGATGCTCAATCGAGGGACGTACATCAAGCAAGGTT
>c74595_g1
AAGGAAGAGGCTCGGAGGTTGGAGTCTATGAGGAAGCACATACTAGCTAATGCGAATTTGGATTCATCCACTGCAGCAGC
AGCAGTTGGAAAGAGAATCAAGTACCAGAACAAAGTATCCAAACCAATAGATCAATCTGTTGAAGCAGCTATTTCAGATC
TAAAAGAAATCCAACAAGATGTTGAGTCGGAGTTGGAGTTGGAGTTGGATTCTGTTGAGAGAGTGGAGTCTTCGAGTTCA
CATGAGGAGGTAATTGATGCTCTTGATGATGATCAAGAATGGGATGCTAAAAATTGGGACTGTGTTGACTTGAAATTGCA
GGATTTTGCTAATGAGGAGAGTGTGGATGTCCCAAAGAAGTCTGAGCCTGAGAAAAACGACAAGAACAAGAACAAAAATG
TTTACGAGAAGAACCAAAAAGTAGTTGATGTGGAACAGGACAGTTCTAAACCTGATGATGGGCAGAGCCTTCGGTCTCCT
ATATGTTGTGTTATGGGTCATGTCGATGCTGGTAAAACCAAGCTACTCGATTGTATAAGAGGAAGTAATGTCCAAGAAGG
CGAGGCAGGTGGGATTACACAACAGATTGGAGCCACCTATATCCCCGCTGAGAATATATGCGAGAGAACAAAGGGATTGA
AAGCTGATGCAAAGATCAATGTCCCTGGTCTGTTGGTCATCGATACCCCGGGCCATGAAGCTTTCAATAAGCTGCGTTCC
ATAGGATCAAGGCTATGCGATATTGCTGTTTTGGTCGTTGATATAATGGATGGTTTGGCGCCACAGACAATTGAGTCGAT
CAATCTTTTGAAAGAGAACAAAACCGACTTCATAGTTGCCTTGAACAAAGTGGACAGACTGTATGGGTGGAGAACTTGTC
GTGACGAACCAATATGTAAGGCAATCAGGCAACAGTCCAAAGATGTCATGAATGAATTCAAGATGAGGCTAACTCAGGTT
ATCACTCAATTTAAGGAGCAGGGCATCAATACTGAGTTGTATTACAAGA
>c87038_g2
CGGCAGAATATGCCTCCAAACCTTTTTATTTCACAAATGTTAGACAAATTACAGTTTTCCCCCCAAAATCTACTCTATAA
ATCTGCCATCATTTGGCAGATTTGTACAAACCAAATTCAGAAAACAAAACAAGGGAAAAAAAGCCAAATATGGTCAGCAA
GAATCTATCAACACAAGAAAGGAACAAGATAGTCCAGTTTCTACTTTCAAACTTGAAGAATGGAAAGCCTCGTTACGGCG
CCATGAAGGAGGCTGCTTCCCTCTTCAACTCTTCACAACGCACCATCACTCGTCTTTGGGCCGCTGCGAAGAAACAAAAG
GAAAACGGTGAGGAAATATATTTAAGAAGTGCCAAACCAGGGGCAACAAAGAGGAAAAGAGTTACCGTCGACATAGAGCT
AATTCAAAGCCTAGAGCTACACAAAAGATCAACAATTAGGAGCCTTGCAGTGGGGATTAATCAAAGTAAAAGCACTGTTT
GGAGGTGGGTAAATCAAGGGCTGATCAGAGCACATTCAAGTGCTATCAAGCCTGATCTCACAGCCCCTAACAAGTTGTTG
CGACTTAGGTTTTCATTAGAAGCATTGGAATTTGATCGCATTGTGATGGCGTTGAAGTTTAAGGCTATGGAGAACATTGT
TCATATAGATGAAAAGTGGTTCTATATCACAAAGGTGGCACACAGATTTTACCTCACACCGGCCGAGGGAGATCCTCACC
GAACATGCAAGAGTAAGACTTTCATAAAGAAAGTTATGTTTAGCTGTGCCGTTTGTCGGCCAATATTTTCTGAACAGGGG
GACTGCCTATTTGATGGGAAGATTGGAATCTTCCCATTTATTGAACAAGTTCCTGCCAAACGTAACAGCAAGAACAGACC
AGTGGGCACGCTCGAAACCAAGCCAATTCAGTCAATTACCAGGGATGTTATGAAGGAGATGTTCATAAACAAGGTATTGC
AAGGAAGTCTAGCATGTATGCATTGTGGAAGTGCTATGTAGTGAAATATGCAATGAATTTTAAAGTGTTGTTTTATTTTA
TTGTTTCAAAACAGATTGTACCAGCAATCATTACAAAGTGGCCTTCGTTTGCAAGTAAACTAATCTACATTCAACAAGAC
AATGCGAAACCGCATTTTCATGACTCGGACCCTGATTTTAGGGCTGCAGCCACTCAGCAAGGATTCGACATAAGAATAGT
TCATCAGCCACCAAACAGTCCGGACACAAATGTGAACGACTTGGGATGGTTTAGAGCTATTCAATCGATTCAAACTGAAA
GGGCATGTTACAACTGTGACGATCTTGTTAAAGCAGTTGAGGAATCCTTTGCTCAATTATCTCCACATACATTGAACAAA
GTGTTCCTAAGTTTGCAATCGTGTATGGTGGAGATAATGAAACAAAAGGGCCATAATGCTTACAAGATCCCACACATGGG
GAAGGATGCATTAATGAGAGCGAACCAGCTCCCAAGGGATTTGGAAGTGCCTATAGAGTTGGTGGATGAGTGCATAAACT
ATTTGAATGATAATGCACCAATGCATTTGGTGCAAGAGGTTGTGGAGAAATTGGGCTATCCATTTTCACAACAAGGGCTG
CTCAATGCTTTCCAACAGCTAGGAATATAGTAAAGGGCTGCCTTGTTTTTGTAAAAGGGCTGTATAGTTAGTAAAAGGCT
GCCTTCTTTTTGTAAAAGGGCTGCATAGTTAGAAAAAGGCTGCATATTTTGTAAAGGGCTCCATATTTTGTAAAGGGCTG
CATATTTTGTAAAGTTTTCAGTGTGAATGAATGCAATGCAATGTCTATCTATTTTGAATGATTGCAGCAGATATAACACC
AAAAATGATGGCACCAGGCTGCAAGCAGCCCGATACATCAACCAAAAATGATGGCACCAGGCGGCCATAAACCTTCATAC
ACCCAATACAACACCAAAAATGATGGCACCAGGCTGCAAGCAGCCCGATACATCAACCAAAAATGATGGCACCAGGCGGC
CATAAACCTTCATACACCCAATAC
>c76992_g2
TAGGCAATCCATAATATAGAGAGAAGACCAAGGGTGTAAAATTCCAAAATTTTTGGTCCTTGTCCACGCCGATTCGTAAA
CATCCCTAATTCAAAGGTTTAAAATAAAAGTTGTTGCTGGAAATTGTCCAATGCTTAGATGATTACAGATAAAAAAAGCA
GTCTACAAATAAAAATTCAAGAGTTAAAATCTATAAAACTAGCCATCATCTCGAACTTCCTTTCAAGTGATATACTGGAA
GCAAGGTACCAGACCAAAATCTCGTCTTCCCCAGTAAGATGAACAAGTGAAGCGAACTTATTTTCGGTAATCATTTTTTT
TGTCAGCATCTCATCAATAGCTTTACATGCTATATCGAAATCAGACGCTGTAGGCGACTCGCAGTAAACAGAATCAGGAA
GCATACCTATAAACATAGACATGCGCGAGGCCTTCGTTTCATAATTATCACTGCTACAAAGGTACCAGAGGAAACCAGAG
TTTGTCGTAGAATATCCAATAAGTCTATAGAAACTAATCCAGTTAATACGCTTTTCCCGATGCATCAAATCAAGAAGTTC
CACTGCTTTACTTATCCTCTCAGCTCTAGAGACCATGCCATAATCAGAATGAGTGCTCCTAGAACACTGCCTCACAGATC
TAGATCTACCGCCCTCAAAAGCTCTAGATCCGCTAACATGAGAATGAGCTCTAGATCCGGTAGTATGAGAACGAGCTCTA
GATCCGCTAAGAAAAGAGGAATATGAGTTACTTACCTTTGGAAAGATTGGAATTCTCTTTCTGCAATAATCACAAAATCC
AAAAATTTGCTCAAGGTCCACATGTATTTCTCCATTCTAATTTGAAGCAAAAATATAAGTAAAAAATGTGAGTAACATTT
TAAAGCGAAAAAAATAGAAAATATAAACAATTTTTTTTTAAAGGATAACTTACAATGCCAAGTGCTCGGACTTTTCTTTG
CTTGCAGAATTCAGATTGAAGTCCTCTCCCTGCTTGGATCATTTCACTCCAACTACGTTGGCTCAAATTTTTAGCTGAAG
CAAGCTCATTATACTTCTTAGCAAACTCAATCCACATTGATCTAGACCAAAGACTCATTCCATTCAGAAGGTCACCCTTA
GAGAATTTGACACATTGTTCAATGAACAGCTTAAGTTCTTCATCTTCCATAGGAGTTTCCAGGTCATATTCCTCTATCTT
TGCAATTTTTAGGAGAGCTGTCGAAAAGATCATGACTTTCTTCTTGCATTCAGGACAAAGTTCAAAAATATCCAGCAAAT
GCTCATCTCGTGATGGAAGACCATATAAAACTGATTTTGCCTTTCGAATCTCAAAATTAGCTCTTTCCTTGCAGAAAGTG
GTGTGAAGATCTACTCCCGCATGAATCACGTTATCCGGGCTAGCTTGTTGTGGTAAACCCTCCCGTGCTGCCATTTCATT
ATAAGTAGAGAGAATCTCCGACCACCAATCATCTGAATAGGACTTTTTCTCTGACCACCTACCAAGGTTCGAGAGATTCA
AAAATACTGACTTGAACAAATCAAGTTCCTGCTTACTGAAAGCAAGTTCCCTCCCACTGCTCGAACGAGACATCTGGAGG
AGAAGATTATTGCTGCAAACACTCTCCTTCTCTTCCTTTTCCAATAACTCACTATCTGGCTTTTCCGAGAACTCTGGTTT
TCGTTTTCTTACAAGCATTGACCGTGAAACATCTCTAATTGAATTCATTATACACAAGAAAAGATGGAACAACCCCAATG
TCCTCTCAATCCCGTCGATCATTACTGCAAAGGTAGGTTTTCTTAGGGCAGGGAGTAGTAATAATGACAAAGTAATATAA
AAAATTGTTCAAAAACCCAAACAATCAACAGAGAAGACGGTTGAATTCTTAGGGTGGTTGAATTGTTCAAAATTGTTCAA
AATTGTTCAAAAACCCAAACCCAAAGTAATATAAAAAATTGTTCAAAAACCCAAACAATCAACAGAGAAGACGGTTGAAT
TCTTAGGGTGGTTGAATTGTTCAAAATTGTTCAAAATTGTTCAAAAACCCAAACC
>c87153_g1
AGCATTTAACTTGAAACATGAAAGAATCATTAGATTCGTCGTTTCTCTAGAAGCTGTCCCAAACCTATAACAGCAGCATC
AACTATTTCAAGATGAGTGAGAAGCAGCTCTTCCAGCTCCGCTGGTGCAACCTCTAAGAGCACTTTCCGATCTGCAGAAT
CCCCATTATCATCATCACAAAAATATATCCCCCAATCTTTACCCAAATAATGCATGTCCTAGAAAACCTGCAATCACAAA
GGACGAGCGAAGTAAGGAAATTTAATCATGATAGTAAAAAACGAGAAGTAATACAATTAAGTAGCTTTGATTTTTGTCAA
ATTGAACAATCAAGAAAATGCAATTAGATTTGAAAGACAAAAGGCGCGGTGACAACAGCTTAGAGAGAGAGCCGGTCCTA
GGGAGAGGGCGGCTAGGGTTAGAGCAGGTCCAAGGGAGAGCGCGGTTGAAGGCGGCTGTAATAGCCGCGACGTGCGATCG
GTGGTGGTGGTGCGGCGCGGCTGGGAGAACGGTGACTGAGAAATAGTCGAGCACAAGCAGACGACGCCGCGATTTTCGAC
TGAACGGTGAGGCGGAGGACGGGAGACGGAGTAGCCGAGCAGAGGGGTGAAGATTGTGAGGATGGTTCGTCCTTCTCATT
TGTCCGTCCGTCGAGAGGGAAACATTGGCAGCGAGGTGACAACGCCTGAGAGAGAGTGGGTGTGAGGGATAGGGCGGTTA
GAGTTCGAGGTGTGCAGGGG
>c92554_g1
ATACGTCTCGGTGATAACATCGCCGCTCGCCTTTCCCATCCACCGCCGCCGGACGCATTTGTCACGCTAAGTCTCGCCGT
CGGAGATCTGCACTCCGGCTGATTCGCCGCCACAATCCGCCATGGATATTCCAGCTCCTGAAATTCTTCATGCTTTTGAG
CATGAGATTGCAAGAGAACTTATTGGCTGGATTGAAGATTGAAGATACGAGGGAAAAGGAAGAAGAGGAGGAGAATGAGG
ATGATGAATGAAGAGAAGATCATCTCAGGATTTAGGGATTCTACAATCAATAAAGCATGGGTGAAATGGGATGAGCAAAT
CATACTGAAGTTTTTGTGAAATCACAGAAGAAGGATAAGGGAAAAAATGGGTTGTAGAGAAGAAAAAGAAGAAGAAGAGG
GAATCAAGGGATTTGGATCCAGGTTAAATATAGAGCTTACCTCTACATCCATGGAGACTCGAGAGTTCGGGGAGACAACA
GAACATATTGATGAGGTGAACTCTTCATTAGATGGGTTAAATAAAGGACAAGCAGTGAAGATTCAGAGGGAAAGTTTTCT
ATCATTGTTATCAATTTGCGGAACATTGTAAAAGAGGCGATTTTTGTGGGCTCTTGGATACTTAATCTTTAATCTTTCGA
TTTTGGTCATTGTTGTTTTTACAAAGTTACATGTACAATTTTTTATTGTATGATTTTTTAGTTGATGATGATTATGTGAG
ATGTGTCATTCGATAACAGAAAAAGTGTGGAGGGGGGATATGCATTTTCATGCTCCATTTGAATGTTGAAGCATTAAATA
TTTCAGATTTTTATTGTGATACCAA
>c90396_g1
AAGAGCTAGAGCTCAGCAGAGTGCGCCAAGGCCTTCTGCTTTCCCAATTTTGCAGCGAGATTGCTGGGCTTAAGTGCTAG
CTTGACGAGGCTTTCCATTTGTCATTTCTCCATAAGGATCTATAAGATGATGCATTTCTTTGGAGTTTTAAACATCCTTT
TAAGGCCGGTGTACAAGAACTGGAAAACTGGTGTGTAAAAGCAACGGCTGAGTATCAGTATGTTGGATCCTCGTGGGACG
AACTCCAGCACTTAAGACAAGCTATAGCTTTTGTATTCATGCAGGGAGTTCATAGAGCAAGCTGGTAGAGGCGTTCTATC
TCTTCTTTCTTATATTAATATTATACAATATAATTTTCGTTGCATTTTAAAATATTATATTCAGGAATTATTTGTTTTAT
GAATTCTATTCTATTCTATAAGAAAGTTATGCATTTCCTATTTCGTTTCTGATTTCCAAACCTTTAATGTATTTGATCAC
ATTGGATGATTGAATTTGATTCTCTGAATTCATTTGCTCTAATTTCTTACTTCAGTCTTGCTTGGATCATTTGTAGTTTT
GATACAACTTTTTTGTCAAATTTCTAGATGACTAATATGAGAAGCTTTCTTGCTTCGGGCTCGTTGAATTGAGCAGCCTT
TGTATACGATGATCCTTTATTTTGAGAATAGCATGTGGATAAATGAATTGGTTTTGAATGAAAATGGAGTTGGTTAGTCT
TGAGGTTTGACGAGCACATTCTTTCGCTGTTTGATTCGTAGTTGGAGCTTGGGGTTATCTTAGAGCTTGTGGTTGTAGGC
TCTGTCAAAATTTCTTGCTCTCTATTTCCACAGGAGACTAGCGGCATTAGTTTTAGAAAGCA
>c85232_g4
GATGAATATGGCATCAAATTCTTTGAGACAAGTGCCAAGACGAACATGAACGTGGAGGAGGTTTTCTTCTCAATAGCTCG
GGACATAAAACAAAGACTTGCTGAGACAGACTCAAAGGCGGAGCCTCAGACCATTAAAATTACCCAACCAGACCAAATAG
GCGGGGCTTCCCAGGCTGCTCAAAAGTCGTCTTGTTGTGGCTAAACGCGTCGCCTCTGAAGATTGGATGGTCAGATACAT
CATCCCTTAAAATTGACCATTTCGACGAGGAGATAGTCTTTGTTATGACGATATCTATGTTGCTTGTAATGTCACCCCTC
TCTCTAATTATTTTTAGGTGCTACACAAGTGTGTTCTATTTACATTTATTGGATGGATGGATTAATATATTTCTAATGAA
TTTTCCGAGCCTGGTACCACAATTTATATTTGTAAATTTCAA
>c81950_g1
GCCCCATATTTGATTTATTAAGTTGAGAATCACTCAACACAAGCTTTAAATTTAGTTTAAATATAGATATATATACTCCA
CAAATTTGTTTGCAAGTGATAGATTCAATGGAGGAAAAGATGAAGGATTGGGAGGGGAAGAAAGTATGCGTGACTGGTGC
TGCTGGTTTTGTAGCTTCGTGGCTTGTGAAGCGCCTTCTTCTTTCTGGTTATCGCGTGATCGGAACGGTGAGAGATCCAG
GTATGTATGTATGTATGTACGCATAATATGAGTAAATCAAATTAACCAAATTGATTAAGCTGATACTCGACGCAGATGAC
GAGAAGAAAGTGGGGCATCTTCTAAGGCTGGAGGGCGCGAGAGAGAGGCTCCAACTAGTGAGAGCCGATCTGATGGAGGA
AGGAAGCTTCGACAACGCCATTTTAGGATGCCATGGAGTTTTCCATCTCGCCTCGCCCGTGCTTGGCCAGCCTAAGTCCG
ATCCAAAGGCTGAGATACTGCAACCGGCGATCGATGGGACGTTGAACGTGCTGCGCTCGTGCAAGAAGAATCCATGGCTG
AGGCGCGTGGTTCTCACATCTTCGTCCTCGACGGTGAGGATACGAGACGATCTCCTTCCCGGCGTGCCGCTGGATGAGTC
TTCCTGGAGTAGCGAGGAGCTCTGTGAGAACCTCAAGATCTGGTATCCACTGTCGAAAACTCTGGCTGAGAAGGCAGCAT
GGAAATTCTGCGAGGACAACGGCATAGATCTGGTGACCCTCATCCCCTCATTTGTGGTTGGACCAAGCTTGCCCCCTGTT
TTGAGCTCCACAGCATCTGACGTGCTTGGTTTGCTCAAAGGAGAGAGGGAAAAATGTGAGTTTCATGGAAGAATGGGATA
TGTTCACATTGATGATGTTGCGTTGAGCCATATTCTGGTTTACGAGAAGGAAAACGCACGAGGCCGATATCTCTGCACCT
CTACTGTTCTCGACATTGACGAGTTAGCTGCAAAACTCGCACCACGCTATCCGGCTCTACCGATCCCCAAAACGTTTAAG
AAAGTTGAGAGACCACACTATGACTTCGACGTCTCAAAAATCAAGGGCTTGGGAATGAGATTCAGATCAATCGAAGAAAT
GTTTGATGATTGTGTTCACTTTTTCACCATGCAAGCCCTTCTCTCTCCACTGTCACAGCCTTCATCTTGACTCTTGAGGG
CATAATTAATTATAAGCCATGTTTATCTATATTTCAAACCTCAAATATTAGTAGCTTCTGTTTGAACTAGCTACAATTTT
TTTTTTTAATGTTATATCAAGAAATTATCGTGTTATACTACTCGTGAGATGTTATATAATGTTATATAACTACTCGTGAG
TGATCTAATTTGTGTGACCAACGATAAATATTCAA
>c77434_g1
CTGTTGCAACTTCAAAAAAAAAAATCCATTTGCTTTCTCTCCAAGAATATGCCAAGAATGAGCCACGTCAACCAGCACAA
GTTGCTATTATTTTTTTTTACAATTCTAACATCTACAATCAACCACGTCAACTTTTAACCCTACATAAAAACCAAACTCT
TACATTTTTCCCCACCCACCAACTCGAGCTCAATCATTGGATCGGTAACATTCATTCCCTTCCTTTCTTCTTCTGCAGCT
ACTTTACTCTTCAACTTTTACTTATTCACTTTTTTTTTTATTCACAGCCTTGAATCTCCCCTGCAGACAAAGACAACAAT
CACTGCATTAAAGAAGGTTCCATCTTTTACCCAACTGTTTATTTATTCACACAAGAAAAGAAGACATATTGACTCGCCTA
TTCTCTTGCAGCAAGTCATACCCAATCAGTACCCATATCACCAAGAATCATCCATATAAGGTCGATTCAACTTCTTTATT
TTTTTTCTTATGCATAAACAACCACAGCAGGAGCTAGAAGGACTCACAACTTAGGACTCACATGGACAATTCTCATAAAG
CTGTAAACTCTTAACCAAAATCATTCTTGGCATACATAATCGGACTCTTCACAATTCGAGAGACAAAATAAACCATGAGA
ACAGATTCACCCAAAACTCACGTTTCTATGAAATTCGAAATCAACTCAAGATTCATTTTTTTTTTCTGAAATCCTTTTAA
CTTATCTTGTTTGGGGTCGAGTCGATGAGAGAGTCCGTTTTGTTTCTGGGGCTGCATGTCCGACCGGGGAAGACGGCGGT
ACAAGGCGGCAGCGATCGGTGGCTGAACGACGGCGGGACGGACTGAACGACGGCGGTGGCGCAAGCAGCACAGGCGCCGA
AGCAGCAGGGGTAGCGGCCCTCCTAGGCTACTGTTGCTGACTGGAATCGCGAAGGGGGAGAGAGGAGCCCGGGCGGCGCG
GCCGAAGGCCAAGC
>c79636_g2
GTCAACCCCGCCGTCACCTTCGGATTGGCCGTCGGCGGGCAGATCACCATCCTCACCGGGATCTTCTATTGGATCGCTCA
ACTCTTGGGCGCCATTGTCGCCTCTTTCTTGCTCTCCGTCGTTACCGGCGGTTTGGCAATCCCAACTCACGGGTTGGCCG
CCGGCGTGGGAGCCGTCCAAGGAGTCGTGATGGAGATAATCATCACGTTTGCATTGGTGTACACCGTGTACGCCACCGCA
GCAGATCCCAAGAAGGGCTCATTGGGCACAATTGCGCCAATTGCAATTGGGTTCATTGTGGGGGCCAATATTTTGGCGGC
CGGCCCGTTCTCCGGCGGATCCATGAACCCGGCCCGATCCTTCGGCCCGGCCGTGGCGAGCGGTGACTACGCCGGGAACT
GGGTGTATTGGGTGGGCCCGCTCATCGGCGGCGGCCTGGCCGGGGCGGTGTACAGCAATGTGTTCATGCACCATGAGCAT
GCACCACTTTCTACCGATTTCTAAGTCTGTACAATTTGTTGGATGATTGAGTTCCGGTTTGTTTGAGGACCAAAATGCAA
AATCCATTTCTCTTTTCCTTTTTTACTTGTTGAATTGCTTTGAATGTCGAAAATCCCTTTTAATTTCTTGGTGAAATGTT
AATTGCATGCTTTCTCGAATGATTCCATGGATTTGGTTTTATGGTCCCAATTTTGTGACGAATGCTTTTGGTATTTTTTT
ACTATTTTTTTTATTTAATTCTCAATCATGAAAGATGCGGCAACAAAC
>c92412_g1
AGCAACTCGTCCCGCCTCCCCACCATCAATTGTTGCGCCTCGCCGCCGATTCCCGTGTGCCTCGCCTCGCCGGCGATCGA
AGGCTACCTAGGCCCTCTGCCGCTCTCAGGATTCTGATCATGTTTCCATTCTCCGGTAACGAGCTTCCTTCAGAACTTAT
TCAGACTTTATTAAAGATGGCGCCTACTCAAGAAGAAGAACTGAAACTGCGACTCTTCACGGGCAAGATGGTGATGATTC
GCCCACACCACTAGTAGGTGAAAAGAGGAGAGAAATAGTGAAATAGTGCCTGCCATGTTCATCTTTGGAGACTCCTTGAT
CGACAATGGCAACAACAATGATTTGCCATCTTTTGCAAAAGCAAACTATTTTCCTTAGGGAATTGATTTTAATGGCGGCC
CCACTGGAAGATTCTCCAATTGCTACACCATGGTTGATACAATCGCTGAGTTGCTGGGATTGCCCTTGATTCCTCCTTAC
TCTCAAGCTTCTGGTGATCAAATTAGATATGGAGTCAATTATGCATCTGCTGCTGTTGGCATTCTTGATGATACAGGCAG
GAATTTTGATCTCATCTCCAATGCTGGATCATATGGTTCCTCATCTCTCTCGTCTTGTCCCATTAACTACGTAGTTCACA
GGAG
